# Supplementary material for: Seasonal environmental fluctuations alter the transcriptome dynamics of oocytes and granulosa cells in beef cows
Source: J Ovarian Res. 2024 Oct 14;17:201. doi: 10.1186/s13048-024-01530-0 (PMC11479552; doi:10.1186/s13048-024-01530-0)
Supplement: Supplementary file 1 — Supplementary Material 1 [file 13048_2024_1530_MOESM1_ESM.xlsx]

## Sheet: Supp Table 1
Supp Table 1. Primers used for RTq-PCR
Gene	GenBank Number	Oligo Sequence (5'-3')	Amplicon size, bp	Efficiency	Reference
HSP70	NM203322.3	F: AGGCTTGTCTCCGTCGTTGA	118	2.028	[69]
		R: ACCCGCAGAACACGGTGTT
HSP90	NM001012670.2	F: TACCTTTCCAGCGGCTTTAC	96	1.93	[69]
		R: GTCCATACATCGGGCTTGTT
Act β	NM173979.3	F: GGATGAGGCTCAGAGCAAGAGA	77	1.913	[70]
		R: TCGTCCCAGTTGGTGACGAT
RPL15	NM_001077866.2	F: CTAGTCTGCAGATTGCTTCATTG	743	2.082	NFREC-Repro Lab
		R: CAGGGTTAAGCGTCTGCACT
PPIA	NM_178320.2	F: CCGCGTCTCTTTTGAGCTGT	334	1.951	NFREC-Repro Lab
		R: AAGTACCACGTGCTTGCCAT
GAPDH	NM_001034034.2	F: GCCATCAATGACCCCTTCAT	69	2.07	NFREC-Repro Lab
		R: GCCGTGGGTGGAATCA

## Sheet: Supp Table 2
Supp Table 2. Differentially expressed genes in the oocytes from the summer compared to the winter groups
Name	Identifier	FC	FDR
TNFRSF13B	ENSBTAG00000015298	213.557	0.00822354
ENSBTAG00000050942	ENSBTAG00000050942	15.2286	0.0330975
GAST	ENSBTAG00000017663	9.56019	0.0404919
ENSBTAG00000030892	ENSBTAG00000030892	9.41432	0.0034277
DRD5	ENSBTAG00000038606	5.62065	0.0238219
PPYR1	ENSBTAG00000004760	5.17862	0.0382895
EFNA3	ENSBTAG00000033423	4.81501	0.00996912
VSX1	ENSBTAG00000003335	4.57302	0.0162352
TLX3	ENSBTAG00000010003	4.52228	0.00829639
ENSBTAG00000018583	ENSBTAG00000018583	4.19808	0.0138343
LAMP3	ENSBTAG00000006552	4.02993	0.045333
TMEM100	ENSBTAG00000009292	4.00545	0.0423542
ENSBTAG00000055205	ENSBTAG00000055205	3.9969	0.00482058
GLRA1	ENSBTAG00000014395	3.93646	0.0310211
COLEC12	ENSBTAG00000007705	3.86355	0.000222986
ENSBTAG00000053626	ENSBTAG00000053626	3.74241	0.000867803
SPARCL1	ENSBTAG00000004094	3.65805	0.0050042
MZB1	ENSBTAG00000038337	3.64334	0.0218211
HOXD9	ENSBTAG00000016033	3.60053	0.000109173
ENSBTAG00000023697	ENSBTAG00000023697	3.57902	5.68177e-05
TMEM74	ENSBTAG00000039141	3.52276	0.015286
NEFL	ENSBTAG00000021949	3.47867	1.90397e-07
NODAL	ENSBTAG00000013090	3.4375	0.0342256
SLC30A3	ENSBTAG00000011381	3.41925	0.0187745
ENSBTAG00000024492	ENSBTAG00000024492	3.36521	0.0357028
ELOVL3	ENSBTAG00000015700	3.31798	0.0349605
GJB2	ENSBTAG00000017425	3.281	0.0173011
ENSBTAG00000050833	ENSBTAG00000050833	3.24431	0.0106874
EGR3	ENSBTAG00000019293	3.2122	0.00728663
DUSP13	ENSBTAG00000023039	3.189	0.000363607
LUZP2	ENSBTAG00000001043	3.18403	0.0151478
ENSBTAG00000023007	ENSBTAG00000023007	3.15236	0.0264263
APOBEC2	ENSBTAG00000005974	3.15224	0.0340032
ATOH7	ENSBTAG00000017521	3.08374	0.0189965
SLC17A3	ENSBTAG00000003797	3.0834	0.0216119
C15H11orf52	ENSBTAG00000008661	3.08085	0.000348846
ODF4	ENSBTAG00000014443	3.0734	0.000429714
INKA2	ENSBTAG00000022580	3.06811	0.00140411
HIGD1C	ENSBTAG00000047358	3.0667	0.000943932
CIDEA	ENSBTAG00000046547	3.06635	7.13439e-05
TMEM119	ENSBTAG00000031849	3.04077	0.0140852
LACTBL1	ENSBTAG00000030413	3.03695	0.0276417
ENSBTAG00000013321	ENSBTAG00000013321	3.03481	0.0012661
SLC28A1	ENSBTAG00000020250	2.99788	9.6328e-06
MRGPRX2	ENSBTAG00000002245	2.96932	0.0471585
SLC24A1	ENSBTAG00000025826	2.94133	0.00378175
PVRIG	ENSBTAG00000010521	2.93764	0.034703
PHOX2A	ENSBTAG00000019168	2.9305	0.00390051
LBX1	ENSBTAG00000002261	2.903	0.0238219
TRIM50	ENSBTAG00000005798	2.8979	0.0156214
CDX2	ENSBTAG00000001819	2.86968	1.00557e-05
CD164L2	ENSBTAG00000019728	2.8645	0.000582971
ESPN	ENSBTAG00000006515	2.848	0.00264294
ADAD1	ENSBTAG00000046191	2.81007	9.20947e-06
REPS2	ENSBTAG00000031261	2.79877	0.0475696
ENSBTAG00000034090	ENSBTAG00000034090	2.7753	0.00982196
TCL1A	ENSBTAG00000019580	2.7718	0.00176737
ENSBTAG00000053699	ENSBTAG00000053699	2.7603	0.0017281
MADCAM1	ENSBTAG00000039355	2.74826	0.0433124
AQP3	ENSBTAG00000008493	2.74038	0.0042773
ENSBTAG00000053875	ENSBTAG00000053875	2.74029	0.0184831
ABCA4	ENSBTAG00000018010	2.73789	0.0068124
MNX1	ENSBTAG00000030876	2.73426	0.038113
TGM7	ENSBTAG00000015412	2.71571	0.000987959
SLC10A4	ENSBTAG00000004888	2.71462	7.44223e-07
SPDYC	ENSBTAG00000005772	2.71425	1.90397e-07
PABPC1L	ENSBTAG00000016849	2.71375	0.00116071
SGCD	ENSBTAG00000044046	2.69688	0.00535329
GJB4	ENSBTAG00000005719	2.68882	0.000745506
RPP21	ENSBTAG00000050907	2.68008	1.91945e-06
MCOLN2	ENSBTAG00000046773	2.66788	0.000389467
MYPN	ENSBTAG00000017509	2.66506	0.042493
GPLD1	ENSBTAG00000004982	2.66284	0.015951
CERS3	ENSBTAG00000006987	2.64271	0.0243988
ENSBTAG00000000719	ENSBTAG00000000719	2.63831	0.0457485
C6orf52	ENSBTAG00000049554	2.62524	0.0181487
ENSBTAG00000054381	ENSBTAG00000054381	2.62137	0.0300031
CCDC42	ENSBTAG00000018416	2.60734	0.0181196
ENSBTAG00000050862	ENSBTAG00000050862	2.60693	0.00442262
CEACAM19	ENSBTAG00000015313	2.60152	0.00566272
PLD6	ENSBTAG00000008009	2.59331	0.00121934
ARMC2	ENSBTAG00000036087	2.59004	1.77946e-05
C17H4orf33	ENSBTAG00000044159	2.58308	0.018665
AMDHD1	ENSBTAG00000016275	2.58255	0.00306075
ENSBTAG00000048544	ENSBTAG00000048544	2.57795	0.0200716
ENSBTAG00000046943	ENSBTAG00000046943	2.5708	0.00182765
AUNIP	ENSBTAG00000021786	2.56173	0.000100387
TRIM77	ENSBTAG00000016293	2.53367	4.57997e-05
TAL1	ENSBTAG00000005029	2.53063	0.0182865
AZIN2	ENSBTAG00000020548	2.53019	4.75381e-05
ALOX12	ENSBTAG00000021933	2.52758	0.009239
IL1R2	ENSBTAG00000006343	2.51961	0.00635261
APOB	ENSBTAG00000008505	2.51709	0.0227694
ENSBTAG00000051030	ENSBTAG00000051030	2.50485	0.0356856
LMX1B	ENSBTAG00000049695	2.49995	0.00902503
BCL2L14	ENSBTAG00000047225	2.49812	0.00803455
SH2D3C	ENSBTAG00000015375	2.49482	0.0131569
ENSBTAG00000023752	ENSBTAG00000023752	2.49115	0.00016258
IL2RA	ENSBTAG00000020892	2.48744	0.0289159
BCAR4	ENSBTAG00000048279	2.48706	0.000339724
PRR19	ENSBTAG00000013283	2.48509	4.76374e-05
CCNO	ENSBTAG00000047594	2.47381	0.000109173
NR1I2	ENSBTAG00000019557	2.47148	0.000990912
TMEM225B	ENSBTAG00000039720	2.4676	3.54116e-06
PIF1	ENSBTAG00000007638	2.46745	0.0132525
FZD4	ENSBTAG00000040128	2.46699	0.028816
DLK2	ENSBTAG00000005850	2.46688	0.0137544
PRKRIP1	ENSBTAG00000004106	2.46602	5.68177e-05
PSTPIP1	ENSBTAG00000021144	2.46248	0.000437839
CLEC4G	ENSBTAG00000013429	2.46043	0.000430109
NOD1	ENSBTAG00000038235	2.45774	5.34282e-05
CD52	ENSBTAG00000005628	2.44713	0.0244601
TESC	ENSBTAG00000044078	2.44451	4.01666e-07
GRHL3	ENSBTAG00000019791	2.43913	1.04384e-05
EDARADD	ENSBTAG00000044197	2.43811	0.0192054
CDX1	ENSBTAG00000012014	2.43412	1.58013e-06
ENSBTAG00000048984	ENSBTAG00000048984	2.4338	0.00644049
CNNM2	ENSBTAG00000012857	2.43208	8.34128e-05
ENSBTAG00000055300	ENSBTAG00000055300	2.42362	0.00812299
PARD6A	ENSBTAG00000023734	2.41963	0.0345297
SULT4A1	ENSBTAG00000006273	2.41932	0.000239876
DKK1	ENSBTAG00000014218	2.41802	0.018974
ABCG5	ENSBTAG00000016365	2.40929	0.00783695
CCDC116	ENSBTAG00000006173	2.40482	0.0350629
SIX3	ENSBTAG00000027017	2.40143	0.0177727
ZGLP1	ENSBTAG00000038976	2.40071	0.000455378
NR0B1	ENSBTAG00000015532	2.39757	0.0343764
RASD1	ENSBTAG00000020520	2.39219	0.016953
APH1B	ENSBTAG00000010641	2.39135	0.0331118
NKX2-8	ENSBTAG00000013352	2.3912	0.00185677
SLC17A1	ENSBTAG00000037917	2.39034	0.0179638
NKX3-1	ENSBTAG00000001221	2.38995	0.0179371
NPM2	ENSBTAG00000046918	2.38927	0.000117399
ATP10B	ENSBTAG00000016841	2.38925	0.043328
SOSTDC1	ENSBTAG00000005377	2.38694	0.000557425
NCF2	ENSBTAG00000008004	2.38686	0.00914898
COL2A1	ENSBTAG00000013155	2.3864	0.00234468
SMCO4	ENSBTAG00000033621	2.38607	0.00131798
TMEM235	ENSBTAG00000024926	2.36558	0.00415157
MSX2	ENSBTAG00000013873	2.35918	0.0419233
RIMS4	ENSBTAG00000003382	2.35782	0.0229549
PHACTR3	ENSBTAG00000015080	2.3552	4.44098e-05
ENSBTAG00000053776	ENSBTAG00000053776	2.3537	7.81949e-06
YBX2	ENSBTAG00000009126	2.34341	0.000137852
KLRG2	ENSBTAG00000017793	2.33943	0.00844908
GBX1	ENSBTAG00000011120	2.33934	0.0448337
CBR3	ENSBTAG00000018688	2.33706	0.000403788
ZAP70	ENSBTAG00000005892	2.33341	0.00945688
CCDC181	ENSBTAG00000020264	2.3289	1.58067e-05
UBASH3A	ENSBTAG00000023398	2.32623	0.000172829
C15H11orf16	ENSBTAG00000001917	2.32369	1.48691e-05
SUSD3	ENSBTAG00000000181	2.32346	0.00128161
RBPMS2	ENSBTAG00000011037	2.32324	1.99464e-06
P2RX1	ENSBTAG00000007169	2.32181	0.00282787
NOTO	ENSBTAG00000024061	2.31897	0.000800313
KIF5A	ENSBTAG00000021336	2.30296	0.0220675
ENSBTAG00000019009	ENSBTAG00000019009	2.30193	3.17555e-06
ENSBTAG00000051328	ENSBTAG00000051328	2.30111	0.0333784
GPR160	ENSBTAG00000048011	2.30044	0.039939
CNKSR1	ENSBTAG00000019399	2.29919	0.00108661
MAEL	ENSBTAG00000016550	2.2966	3.15135e-07
ZSWIM3	ENSBTAG00000000958	2.29648	0.00125537
INPP1	ENSBTAG00000007584	2.29587	4.57394e-05
RGS16	ENSBTAG00000004305	2.2941	0.0154996
CASR	ENSBTAG00000003865	2.29138	1.3797e-05
SFN	ENSBTAG00000009223	2.29042	0.0310793
NRXN3_1	ENSBTAG00000050101	2.28558	0.00116056
CNBD2	ENSBTAG00000002822	2.28292	0.0349605
ZCCHC12	ENSBTAG00000035018	2.28156	0.0250088
SLC8A1	ENSBTAG00000013861	2.28094	3.04462e-06
NKX6-2	ENSBTAG00000054665	2.28018	0.0213068
XKRX	ENSBTAG00000005378	2.27944	0.00253604
GPR84	ENSBTAG00000015592	2.27888	0.00578957
MSX1	ENSBTAG00000010875	2.2779	0.000758082
PPEF2	ENSBTAG00000015449	2.27737	0.0132743
FHIT	ENSBTAG00000014418	2.27271	0.0184831
TMEM163	ENSBTAG00000018753	2.27245	3.4447e-08
TDRKH	ENSBTAG00000021594	2.27185	4.16414e-06
KLHL25	ENSBTAG00000016091	2.2675	0.000247949
EYA1	ENSBTAG00000011298	2.26117	0.00392768
TMEM169	ENSBTAG00000010413	2.26097	0.0318946
ENSBTAG00000055311	ENSBTAG00000055311	2.26033	0.0213832
CCNQ	ENSBTAG00000011350	2.2598	3.02591e-05
RASGRP2	ENSBTAG00000001029	2.25723	0.000703496
GLRX	ENSBTAG00000038186	2.25682	0.00458939
SIX1	ENSBTAG00000012139	2.25476	0.0280062
HS3ST2	ENSBTAG00000017391	2.25413	0.0440739
MAP4K1	ENSBTAG00000021145	2.25386	0.0257707
LDHC	ENSBTAG00000002488	2.25324	0.000328441
PDE6C	ENSBTAG00000000445	2.25249	9.20947e-06
ENSBTAG00000052965	ENSBTAG00000052965	2.2518	0.000798361
TDRD10	ENSBTAG00000011881	2.25018	0.019485
HEXIM2	ENSBTAG00000024974	2.24942	0.000155442
NSG2	ENSBTAG00000000564	2.24874	0.00863053
IL18RAP	ENSBTAG00000033748	2.24607	0.00472213
C18H16orf46	ENSBTAG00000023765	2.24468	0.0138343
CORO6	ENSBTAG00000001120	2.24278	9.42861e-05
TREH	ENSBTAG00000016202	2.24267	0.0492533
FERMT3	ENSBTAG00000045862	2.24119	0.0219024
TMEM88B	ENSBTAG00000023784	2.24115	0.0238624
TCL1B	ENSBTAG00000009653	2.23997	0.0228729
H2AC18	ENSBTAG00000038476	2.23986	0.0268269
SRPX	ENSBTAG00000004280	2.23858	0.000109173
AS3MT	ENSBTAG00000036127	2.23838	0.0236128
DEPDC7	ENSBTAG00000021809	2.23785	9.23796e-05
ARHGEF26	ENSBTAG00000013439	2.23735	0.000676598
LRRC15	ENSBTAG00000038600	2.2344	0.0345297
DRC7	ENSBTAG00000008005	2.23435	0.000349395
HSH2D	ENSBTAG00000038154	2.23363	0.001555
ZAR1L	ENSBTAG00000026384	2.23053	0.000695166
UBASH3B	ENSBTAG00000000842	2.22934	0.000695166
BICDL2	ENSBTAG00000019920	2.226	0.0232096
ARMC7	ENSBTAG00000014799	2.22269	4.71629e-06
KCNH1	ENSBTAG00000008710	2.22224	0.00513297
NEIL2	ENSBTAG00000004769	2.22174	5.09951e-05
ZAR1	ENSBTAG00000004886	2.21911	0.00113842
SNX22	ENSBTAG00000016821	2.2185	0.0139379
PIWIL2	ENSBTAG00000015835	2.21704	0.0412287
HHIP	ENSBTAG00000016071	2.21683	4.38433e-05
SLBP2	ENSBTAG00000048053	2.21542	0.00095595
DIRAS2	ENSBTAG00000014523	2.21503	3.95824e-05
SLC7A9	ENSBTAG00000013338	2.21502	0.0234351
DISP3	ENSBTAG00000015533	2.21319	0.000348846
MESP1	ENSBTAG00000052215	2.21287	0.0448939
CUX2	ENSBTAG00000008571	2.2102	0.00113533
ARPP21	ENSBTAG00000007732	2.20816	0.0110686
EGR4	ENSBTAG00000024058	2.20679	0.0398361
MISP3	ENSBTAG00000016936	2.20645	4.7194e-05
LHX8	ENSBTAG00000019192	2.20503	0.000273209
CCNI2	ENSBTAG00000031246	2.20204	0.000107051
IRAG1	ENSBTAG00000007129	2.2011	0.000764351
SEPTIN3	ENSBTAG00000013173	2.20091	0.0246918
PEX5L	ENSBTAG00000013219	2.2003	0.00841223
HOXB3	ENSBTAG00000021427	2.19852	0.0434259
OOEP	ENSBTAG00000019600	2.19652	0.000131635
SCAMP5	ENSBTAG00000021318	2.19468	0.0460049
SBK2	ENSBTAG00000006121	2.19305	0.000529075
AURKC	ENSBTAG00000003261	2.19247	1.67343e-07
NRIP3	ENSBTAG00000013366	2.1903	0.00137195
RNF43	ENSBTAG00000020119	2.18982	0.00117535
FGF16	ENSBTAG00000006722	2.18966	0.0107368
STAP2	ENSBTAG00000006001	2.18916	0.0109478
PHYHIPL	ENSBTAG00000010947	2.1883	2.90779e-05
ELN	ENSBTAG00000019517	2.18817	0.000176513
ENSBTAG00000016997	ENSBTAG00000016997	2.18641	0.0401866
GOLGA7B	ENSBTAG00000008100	2.18593	0.000211815
CPA1	ENSBTAG00000046169	2.18588	0.0230628
SNCA	ENSBTAG00000024957	2.18525	0.0160042
ZNF274	ENSBTAG00000013353	2.182	0.000987959
PDLIM2	ENSBTAG00000007369	2.18199	0.000219539
NDUFAF4	ENSBTAG00000003174	2.18129	0.00769953
SHD	ENSBTAG00000039696	2.18072	0.0221101
SPNS2	ENSBTAG00000007429	2.18051	0.0133917
C26H10orf90	ENSBTAG00000011587	2.17915	0.00456177
MEI1	ENSBTAG00000004488	2.1763	0.0391783
MYCL	ENSBTAG00000054059	2.17618	0.00304396
RHEBL1	ENSBTAG00000006557	2.17606	0.0323691
H1-8	ENSBTAG00000001812	2.17468	0.00118136
CCNP	ENSBTAG00000046626	2.1743	2.00507e-06
SLC29A4	ENSBTAG00000007772	2.17028	3.80922e-05
TMEM35B	ENSBTAG00000024086	2.17018	0.00617383
THEGL	ENSBTAG00000051380	2.16794	0.0382895
KHDC3L	ENSBTAG00000034925	2.16779	0.00171314
THAP9	ENSBTAG00000022450	2.16738	0.000286177
MRAP2	ENSBTAG00000000257	2.16695	0.00287265
ZP3	ENSBTAG00000014834	2.16643	0.00376484
CDK5R2	ENSBTAG00000031052	2.16641	0.000284516
ENSBTAG00000052803	ENSBTAG00000052803	2.16595	9.10451e-08
CAPN14	ENSBTAG00000015865	2.16359	0.0320802
DOK4	ENSBTAG00000001857	2.15984	0.000697032
NLRP5	ENSBTAG00000013247	2.15936	0.00197934
SLC25A22	ENSBTAG00000001229	2.15931	4.75144e-05
MOS	ENSBTAG00000019145	2.15825	0.000478121
ENSBTAG00000047953	ENSBTAG00000047953	2.15753	0.000233419
SYCP3	ENSBTAG00000002492	2.15317	0.000233419
GCNT1	ENSBTAG00000012757	2.14978	0.00273727
PTTG1	ENSBTAG00000012184	2.14929	0.00189073
ACCSL	ENSBTAG00000012053	2.14875	0.00183638
ABLIM3	ENSBTAG00000004896	2.14842	0.0371614
TMEM145	ENSBTAG00000039015	2.14836	0.00161568
TMEM92	ENSBTAG00000054481	2.14748	0.00877529
SEZ6	ENSBTAG00000015979	2.14702	0.000442494
IRAG2	ENSBTAG00000019711	2.1468	0.0150759
PADI6	ENSBTAG00000038945	2.14663	0.00172296
SLC25A35	ENSBTAG00000018808	2.14564	0.0397471
ENSBTAG00000011052	ENSBTAG00000011052	2.14485	0.000638679
ID3	ENSBTAG00000030425	2.14455	0.00110722
ABCA13	ENSBTAG00000003531	2.14443	0.0335556
PALM3	ENSBTAG00000046744	2.14375	0.000845709
PRR36	ENSBTAG00000044018	2.14292	0.00283861
SAXO1	ENSBTAG00000001322	2.14233	0.00041825
NOBOX	ENSBTAG00000009832	2.14179	0.000431703
KDF1	ENSBTAG00000019252	2.14165	0.0353097
GNG4	ENSBTAG00000002908	2.14152	0.0386568
CLP1	ENSBTAG00000006493	2.13682	0.000107051
CAMKV	ENSBTAG00000004878	2.13522	0.0213148
ILDR2	ENSBTAG00000019497	2.13417	0.0230869
APTX	ENSBTAG00000013947	2.1341	0.00146396
TANGO2	ENSBTAG00000012421	2.13217	0.0305631
MGAT5B	ENSBTAG00000005104	2.12896	0.000636368
POLM	ENSBTAG00000007796	2.1289	1.92685e-06
CRH	ENSBTAG00000033128	2.12886	0.00174827
SLC12A8	ENSBTAG00000000496	2.1281	0.0419534
PPP1R1B	ENSBTAG00000006035	2.12715	0.012399
ENSBTAG00000050943	ENSBTAG00000050943	2.12293	0.00195429
SMIM11A	ENSBTAG00000011528	2.12282	0.025193
CASTOR1	ENSBTAG00000018084	2.12282	0.000276217
ENSBTAG00000023666	ENSBTAG00000023666	2.12217	0.00176737
SLC8A2	ENSBTAG00000010856	2.12081	0.00946323
ABCC2	ENSBTAG00000008936	2.1206	0.00295263
ZNF526	ENSBTAG00000020754	2.11942	0.000160746
SPATA22	ENSBTAG00000015763	2.11809	8.60033e-05
TMEM150A	ENSBTAG00000018289	2.11647	2.52165e-06
TENT5B	ENSBTAG00000018413	2.11577	0.00304753
BMP15	ENSBTAG00000045782	2.11576	0.00308991
RAPGEF3	ENSBTAG00000006828	2.11505	0.0301486
PDXP	ENSBTAG00000030255	2.11467	3.66975e-07
ARNTL	ENSBTAG00000013029	2.11272	0.000270701
ZSCAN26	ENSBTAG00000031869	2.11177	6.99474e-06
ENSBTAG00000052744	ENSBTAG00000052744	2.1101	0.0179371
QRICH2	ENSBTAG00000030173	2.10909	0.0296297
TPBGL	ENSBTAG00000019622	2.10841	0.00104165
FIGLA	ENSBTAG00000008905	2.10753	0.00048559
EIF4E1B	ENSBTAG00000003103	2.10313	0.000188432
SPTB	ENSBTAG00000004732	2.10094	0.0057626
BAIAP2	ENSBTAG00000019044	2.10083	0.00113426
PCBD1	ENSBTAG00000011866	2.09817	0.0015365
ADAP1	ENSBTAG00000015952	2.09764	0.00130266
BICDL1	ENSBTAG00000003696	2.09347	0.0127521
PRRT1B	ENSBTAG00000052831	2.09328	0.0313194
CPEB1	ENSBTAG00000000623	2.09278	0.00190807
CERS4	ENSBTAG00000003434	2.09246	0.00621873
CHCHD7	ENSBTAG00000049910	2.09014	0.000632417
CELF2	ENSBTAG00000008937	2.08824	0.0217045
ASF1B	ENSBTAG00000004085	2.08752	0.000122769
DDX25	ENSBTAG00000004266	2.08711	3.04462e-06
POLR2J	ENSBTAG00000005446	2.08597	0.000270942
LYPD1	ENSBTAG00000005234	2.08532	0.000863945
PLEKHF2	ENSBTAG00000019581	2.0846	0.00040188
RADIL	ENSBTAG00000030690	2.08266	1.83282e-05
CKS1B	ENSBTAG00000024476	2.0819	7.81949e-06
NLRP1	ENSBTAG00000020433	2.08082	0.000333474
TUBA3E	ENSBTAG00000030979	2.08052	0.00513188
GPR179	ENSBTAG00000001804	2.08038	0.00637655
LIG1	ENSBTAG00000014595	2.08	0.00338044
GTSF1	ENSBTAG00000018085	2.07981	0.000272778
TMEM160	ENSBTAG00000015579	2.07892	0.000150816
FANK1	ENSBTAG00000022917	2.07763	0.00185677
FKBP6	ENSBTAG00000002253	2.07698	0.00083922
ASTL	ENSBTAG00000020348	2.07522	0.00179082
GINS3	ENSBTAG00000009363	2.07466	0.00375714
MYH7B	ENSBTAG00000003512	2.07325	0.00183638
ENSBTAG00000048049	ENSBTAG00000048049	2.07278	0.00077441
ADAMTS4	ENSBTAG00000013210	2.07015	0.00075342
MPIG6B	ENSBTAG00000013525	2.06997	0.000320668
TLE6	ENSBTAG00000001152	2.06983	0.00125645
POC1A	ENSBTAG00000001471	2.06953	1.73385e-05
NOL12	ENSBTAG00000051118	2.06938	0.000149988
GJA4	ENSBTAG00000013881	2.06913	0.00220119
LRRC8C	ENSBTAG00000000900	2.06803	0.0225207
ENSBTAG00000054434	ENSBTAG00000054434	2.06776	0.00740606
TFAP2B	ENSBTAG00000020426	2.06756	0.0432022
AP1M2	ENSBTAG00000021160	2.06727	0.000206064
YPEL4	ENSBTAG00000053317	2.06603	0.00262178
GRAP2	ENSBTAG00000015157	2.06419	0.0303812
DND1	ENSBTAG00000018845	2.05986	0.00245248
ENSBTAG00000033344	ENSBTAG00000033344	2.05943	0.00128887
CKMT1A	ENSBTAG00000007502	2.0588	0.00204693
SMURF1	ENSBTAG00000007118	2.0557	0.000100387
FOXR1	ENSBTAG00000014606	2.05537	0.0017281
RASGEF1A	ENSBTAG00000006870	2.0544	0.000247979
USH2A	ENSBTAG00000006188	2.05325	0.00546941
ENSBTAG00000053893	ENSBTAG00000053893	2.05319	0.00290704
DYNC1I1	ENSBTAG00000027134	2.0531	0.00869583
HNF1B	ENSBTAG00000004710	2.052	0.00571494
HOOK2	ENSBTAG00000008654	2.04856	0.00501468
ENSBTAG00000047294	ENSBTAG00000047294	2.04821	0.00336815
RPGRIP1	ENSBTAG00000004694	2.04735	0.000149126
IRX4	ENSBTAG00000015907	2.04726	0.0359044
CPN1	ENSBTAG00000023941	2.04691	0.0149109
GPM6B	ENSBTAG00000009260	2.04567	0.0406158
LAD1	ENSBTAG00000024663	2.04433	0.0222834
ZP4	ENSBTAG00000026085	2.04405	0.00701954
ANAPC10	ENSBTAG00000013326	2.0435	0.0154527
KLHL32	ENSBTAG00000005301	2.04277	0.0253625
GDF9	ENSBTAG00000009478	2.04086	0.00504495
PPAN	ENSBTAG00000012745	2.04061	0.000378616
SYTL3	ENSBTAG00000010334	2.03968	0.00547829
ENSBTAG00000034366	ENSBTAG00000034366	2.03941	0.0231138
LHX2	ENSBTAG00000010990	2.0392	1.77751e-05
SUV39H1	ENSBTAG00000004706	2.03836	0.000682925
SLC35E3	ENSBTAG00000031919	2.0381	0.000641349
KCNN4	ENSBTAG00000004588	2.03794	0.0173011
TTC24	ENSBTAG00000000401	2.03781	0.00700221
GAS7	ENSBTAG00000019107	2.03683	0.00139099
CIART	ENSBTAG00000021487	2.03681	0.000554064
MTUS1	ENSBTAG00000039682	2.03617	0.00547829
TVP23A	ENSBTAG00000052255	2.03555	0.00660313
KCNN3	ENSBTAG00000018249	2.03543	0.000362469
SH2D2A	ENSBTAG00000024470	2.0346	0.0134256
CECR2	ENSBTAG00000009704	2.03265	0.00634511
NLRP14	ENSBTAG00000002289	2.03228	0.00233005
HES7	ENSBTAG00000012436	2.03109	0.00333298
TLCD1	ENSBTAG00000006777	2.03015	0.00650142
DTX2	ENSBTAG00000001470	2.02986	0.00038884
CDC25C	ENSBTAG00000005293	2.02817	0.000362469
NEB	ENSBTAG00000006907	2.028	0.0217084
KLC3	ENSBTAG00000002070	2.02706	0.00740003
MST1R	ENSBTAG00000015046	2.02488	0.0465096
SP6	ENSBTAG00000001825	2.02449	0.0164504
MELK	ENSBTAG00000021686	2.02392	0.000247949
BPGM	ENSBTAG00000008895	2.02333	0.00119787
LMO1	ENSBTAG00000016320	2.02274	0.0192054
GRHPR	ENSBTAG00000019299	2.02122	0.00264996
NR4A1	ENSBTAG00000000507	2.02108	0.0189424
DPPA3	ENSBTAG00000046609	2.01974	0.00679982
FAM117A	ENSBTAG00000006886	2.01834	0.000138897
OOSP2	ENSBTAG00000027348	2.01781	0.00204915
ABCG8	ENSBTAG00000016366	2.01767	0.0362118
TACC3	ENSBTAG00000011044	2.01727	0.00485307
SEPTIN1	ENSBTAG00000021219	2.01406	0.00176105
WDSUB1	ENSBTAG00000004184	2.01349	0.000866093
CENPV	ENSBTAG00000013274	2.01296	0.00127473
ENSBTAG00000038240	ENSBTAG00000038240	2.01201	0.0454113
PRDM13	ENSBTAG00000006095	2.01194	0.0182749
ENSBTAG00000037775	ENSBTAG00000037775	2.01179	0.00485307
ENSBTAG00000038258	ENSBTAG00000038258	2.0113	0.000339724
ENSBTAG00000052473	ENSBTAG00000052473	2.00916	0.00288232
CLUAP1	ENSBTAG00000004502	2.00873	5.94881e-05
LMO3	ENSBTAG00000013541	2.00824	0.0115435
SGPP2	ENSBTAG00000046649	2.00817	0.0106874
ACP6	ENSBTAG00000017051	2.00803	0.000462229
DHX35	ENSBTAG00000004039	2.0069	0.00814318
PTRHD1	ENSBTAG00000015012	2.00639	0.000864721
SLC6A4	ENSBTAG00000019349	2.00556	0.0100394
CENPL	ENSBTAG00000006925	2.00537	0.0025079
NEIL3	ENSBTAG00000005825	2.00415	0.00028619
MUL1	ENSBTAG00000020850	2.00406	5.74011e-06
CDCA8	ENSBTAG00000014326	2.00356	0.00242639
AKIP1	ENSBTAG00000001922	2.00341	0.0134918
BOD1	ENSBTAG00000034598	2.00319	0.000666074
PITHD1	ENSBTAG00000021620	2.00318	0.000399639
NR3C2	ENSBTAG00000027182	2.0031	9.23796e-05
FRZB	ENSBTAG00000010977	2.00247	0.009176
ZMAT4	ENSBTAG00000017420	2.00117	0.0124964
CDCA2	ENSBTAG00000002756	2.0003	4.3302e-05
ETF1	ENSBTAG00000011415	-2.00207	0.000665414
MYEF2	ENSBTAG00000008771	-2.00245	0.0285066
MBNL2	ENSBTAG00000018313	-2.00354	0.0100394
UBE2QL1	ENSBTAG00000048851	-2.00371	0.034785
BRF1	ENSBTAG00000012753	-2.00378	0.0135553
PIGO	ENSBTAG00000044135	-2.0045	0.0163825
DYNC1H1	ENSBTAG00000016598	-2.00498	0.0025079
EPHB4	ENSBTAG00000003446	-2.00506	0.0143104
KIF5B	ENSBTAG00000002280	-2.00641	0.00102023
BBX	ENSBTAG00000006893	-2.00669	0.0105052
STAMBP	ENSBTAG00000009600	-2.00702	0.033629
BPNT2	ENSBTAG00000015637	-2.00763	0.0040491
PLAUR	ENSBTAG00000013125	-2.01002	0.00273488
PPP1R15B	ENSBTAG00000013074	-2.01009	0.0102215
SERPINH1	ENSBTAG00000001027	-2.01079	0.00584322
CAPNS1	ENSBTAG00000014872	-2.01113	0.000392737
ENSBTAG00000010522	ENSBTAG00000010522	-2.0124	0.0351069
PSAP	ENSBTAG00000021499	-2.01278	0.00248571
PIM1	ENSBTAG00000000396	-2.01633	0.00478025
RBFA	ENSBTAG00000036297	-2.01766	0.049558
BTBD3	ENSBTAG00000048432	-2.019	0.0274325
NTN4	ENSBTAG00000003183	-2.0192	0.0269097
HNRNPAB	ENSBTAG00000013627	-2.02065	0.00233097
HNRNPLL	ENSBTAG00000020567	-2.02086	0.00918782
MYO9B	ENSBTAG00000011125	-2.02188	0.000105867
PLEKHA4	ENSBTAG00000009177	-2.02375	0.0382895
CAMSAP2	ENSBTAG00000008153	-2.02709	0.0010368
MYOF	ENSBTAG00000016918	-2.0273	0.000267945
NIBAN2	ENSBTAG00000012847	-2.02928	0.000666679
TYK2	ENSBTAG00000011698	-2.02954	0.00547829
ARFGAP3	ENSBTAG00000001057	-2.02983	0.0100754
PCM1	ENSBTAG00000007236	-2.03005	0.000613564
PGM2	ENSBTAG00000005773	-2.03154	0.0218698
MAN2A2	ENSBTAG00000018905	-2.03159	0.000441829
CHD3	ENSBTAG00000014377	-2.03178	0.000716958
INPP5E	ENSBTAG00000001354	-2.03196	0.0372746
CCND3	ENSBTAG00000010106	-2.03213	0.0116298
HSPA13	ENSBTAG00000012908	-2.03558	0.00158084
MTCL1	ENSBTAG00000009459	-2.03569	0.0225207
IFNGR2	ENSBTAG00000012899	-2.03631	0.0160649
TRA2B	ENSBTAG00000001697	-2.03725	0.00140917
APRT	ENSBTAG00000000639	-2.0383	0.00305065
PLOD3	ENSBTAG00000000342	-2.03841	9.87453e-06
AMIGO3	ENSBTAG00000045547	-2.03873	0.0289159
ENSBTAG00000052987	ENSBTAG00000052987	-2.0391	0.0050151
GATM	ENSBTAG00000005586	-2.04204	0.0116499
CBR4	ENSBTAG00000022013	-2.04254	0.0219911
PHF2	ENSBTAG00000012922	-2.04299	0.0114544
RANBP6	ENSBTAG00000012168	-2.04358	0.0449597
NR1D2	ENSBTAG00000018024	-2.04488	0.0380667
FAM135A	ENSBTAG00000002171	-2.04807	0.0334271
KIAA0232	ENSBTAG00000019427	-2.04974	0.00678936
PRR5	ENSBTAG00000039784	-2.04991	0.0303732
PIGK	ENSBTAG00000031012	-2.0506	0.00793582
SIK2	ENSBTAG00000020272	-2.05212	0.0157926
PLCD1	ENSBTAG00000037726	-2.0523	0.0100076
PCYT2	ENSBTAG00000001868	-2.05477	0.0122693
GPSM1	ENSBTAG00000018799	-2.05521	0.000379594
ENSBTAG00000021237	ENSBTAG00000021237	-2.05524	0.00287615
HSPG2	ENSBTAG00000017122	-2.05685	0.0105054
ATXN7L3	ENSBTAG00000019662	-2.05736	0.00343929
GGCX	ENSBTAG00000038477	-2.05786	0.00203181
MAGT1	ENSBTAG00000045931	-2.05832	0.000820146
PI4KA	ENSBTAG00000013971	-2.05861	6.65072e-05
LRP10	ENSBTAG00000016378	-2.059	7.28032e-06
SYNGR1	ENSBTAG00000005765	-2.06538	0.0482734
CNPY3_1	ENSBTAG00000015900	-2.06608	0.00285384
BCL6	ENSBTAG00000001511	-2.06626	0.00456177
RNF135	ENSBTAG00000017225	-2.0671	0.0298383
LAPTM4B	ENSBTAG00000016959	-2.06958	0.0065686
SMIM3	ENSBTAG00000010487	-2.07116	0.00589284
GLA	ENSBTAG00000019256	-2.07209	0.017737
TFDP1	ENSBTAG00000019645	-2.07313	0.00163225
ITGB1	ENSBTAG00000015910	-2.07319	0.00106934
TPM4	ENSBTAG00000004553	-2.07327	0.0357762
ARHGEF10	ENSBTAG00000008585	-2.07382	0.0080065
TPMT	ENSBTAG00000019300	-2.0758	0.0494833
MATN2	ENSBTAG00000017165	-2.07656	0.0326619
GBA	ENSBTAG00000014841	-2.08062	0.00399753
FAM193B	ENSBTAG00000015192	-2.08079	0.00598562
ALG10	ENSBTAG00000030632	-2.08374	0.0412287
MAGED4B	ENSBTAG00000048077	-2.08469	0.00366184
FAM78A	ENSBTAG00000004542	-2.08509	0.00456177
HSD3B7	ENSBTAG00000002346	-2.08542	0.0361354
VLDLR	ENSBTAG00000018517	-2.08607	0.0175936
CDCP1	ENSBTAG00000012482	-2.08615	0.0159022
PLOD2	ENSBTAG00000007331	-2.08757	0.00600458
H6PD	ENSBTAG00000004246	-2.08846	0.00679982
MSRB1	ENSBTAG00000049306	-2.08996	0.0320907
SLC7A5	ENSBTAG00000006731	-2.09135	0.0277692
DPP7	ENSBTAG00000047958	-2.09358	0.00185677
AHCYL1	ENSBTAG00000018893	-2.09368	0.000566432
RBSN	ENSBTAG00000013725	-2.09889	0.0214553
ZNF74	ENSBTAG00000016257	-2.09929	0.0179055
TGM2	ENSBTAG00000016208	-2.1029	0.00183417
RGS6	ENSBTAG00000014189	-2.10353	0.026597
FKBP3	ENSBTAG00000002610	-2.1038	0.0058823
HS1BP3	ENSBTAG00000015490	-2.10461	0.0110941
SFPQ	ENSBTAG00000016328	-2.1068	0.00217508
JUP	ENSBTAG00000017685	-2.10802	0.000611234
CKAP4	ENSBTAG00000011913	-2.10852	0.000158168
ZNF316	ENSBTAG00000003953	-2.10926	0.00736883
MINPP1	ENSBTAG00000005928	-2.11059	0.00125079
SCD5	ENSBTAG00000022449	-2.11174	0.00604883
LIMS1	ENSBTAG00000010971	-2.11439	0.0104717
HIPK3	ENSBTAG00000014884	-2.11455	0.0115435
SLC33A1	ENSBTAG00000014318	-2.11645	0.00183417
MEX3D	ENSBTAG00000040334	-2.11836	0.000335421
NAB1	ENSBTAG00000000266	-2.11948	0.0019147
SLC12A4	ENSBTAG00000018045	-2.12113	6.70274e-06
MYO6	ENSBTAG00000016751	-2.12124	0.00604883
MIDN	ENSBTAG00000012172	-2.12199	0.0140018
TC2N	ENSBTAG00000003375	-2.12417	0.0165116
EFNB1	ENSBTAG00000015801	-2.12475	0.0349605
PDLIM4	ENSBTAG00000015426	-2.12501	0.0118882
HOMER1	ENSBTAG00000025853	-2.12553	0.0433128
PEG10	ENSBTAG00000053735	-2.12637	5.68177e-05
CDR2L	ENSBTAG00000039466	-2.12695	0.0105288
SCARB2	ENSBTAG00000010956	-2.12707	0.0143168
TOB1	ENSBTAG00000000546	-2.12746	0.0201023
PPP1R18	ENSBTAG00000039695	-2.12764	0.00409574
KMT5A	ENSBTAG00000000139	-2.12851	0.0328496
KANK2	ENSBTAG00000009568	-2.13009	0.00213169
PARP8	ENSBTAG00000004066	-2.13129	0.0353028
SAMD11	ENSBTAG00000008739	-2.13279	0.0323691
PLPP3	ENSBTAG00000011640	-2.13575	0.0134915
RBBP6	ENSBTAG00000009441	-2.13642	0.000987959
CD46	ENSBTAG00000005397	-2.1369	5.4392e-06
CCNC	ENSBTAG00000015744	-2.14145	0.0194223
BCR	ENSBTAG00000020566	-2.14179	0.00172296
ADPRS	ENSBTAG00000021715	-2.1418	0.0302736
SPSB1	ENSBTAG00000024539	-2.14435	0.00037948
CPNE3	ENSBTAG00000015536	-2.14445	0.00142513
NCEH1	ENSBTAG00000020073	-2.15607	0.0430485
CORO1C	ENSBTAG00000007993	-2.15734	0.00487944
RAPGEF2	ENSBTAG00000012450	-2.15821	0.00378654
UHRF1BP1	ENSBTAG00000009267	-2.15838	0.0242905
FAM83H	ENSBTAG00000038682	-2.15856	0.00354848
GLIPR2	ENSBTAG00000000078	-2.16035	0.040876
SLC39A11	ENSBTAG00000018837	-2.16038	0.0070646
IBA57	ENSBTAG00000014918	-2.16044	0.0464956
TLE3	ENSBTAG00000015580	-2.16239	0.00355295
MTA2	ENSBTAG00000011865	-2.16411	0.000987959
ITPKA	ENSBTAG00000001675	-2.16418	0.020987
RILPL2	ENSBTAG00000007804	-2.16533	0.0394807
GNAQ	ENSBTAG00000009789	-2.17262	0.0317073
PIGG	ENSBTAG00000005964	-2.17277	0.0382895
SEMA4C	ENSBTAG00000021920	-2.17331	0.000745506
MID1IP1	ENSBTAG00000011463	-2.17666	0.0419747
DIP2C	ENSBTAG00000006531	-2.177	0.00467842
GREB1L	ENSBTAG00000008275	-2.17794	0.030215
CSRP1	ENSBTAG00000016057	-2.17872	4.63636e-05
ENSBTAG00000048631	ENSBTAG00000048631	-2.17903	0.0400992
CD2AP	ENSBTAG00000000322	-2.18136	0.00485307
PPP1R16A	ENSBTAG00000007834	-2.18144	0.0040363
DAPK1	ENSBTAG00000000738	-2.18159	0.011594
VAMP1	ENSBTAG00000014603	-2.18328	0.032864
GNL3L	ENSBTAG00000031564	-2.18516	0.000362469
TMED2	ENSBTAG00000039630	-2.18652	3.14606e-05
PLS3	ENSBTAG00000011613	-2.18739	0.00176737
IL27RA	ENSBTAG00000016933	-2.18827	0.000492864
MAP3K1	ENSBTAG00000013790	-2.18895	0.00697384
ATP8B2	ENSBTAG00000005161	-2.18935	0.00015092
ARHGEF6	ENSBTAG00000017850	-2.19054	0.0483727
PLGRKT	ENSBTAG00000017530	-2.19132	0.0419469
FMOD	ENSBTAG00000014912	-2.19423	0.000100387
CILK1	ENSBTAG00000015590	-2.19465	0.00400882
EFHD2	ENSBTAG00000009048	-2.20039	0.00811395
GRAMD2B	ENSBTAG00000014974	-2.20083	0.0371792
RPS6KA2	ENSBTAG00000021741	-2.20242	0.0231046
RBM7	ENSBTAG00000008219	-2.20245	0.00996935
RRAS	ENSBTAG00000020983	-2.20429	0.0184085
CDH11	ENSBTAG00000032092	-2.20655	0.0190664
DCAF11	ENSBTAG00000021392	-2.20721	0.0105054
ENSBTAG00000054671	ENSBTAG00000054671	-2.20841	0.0382895
MBD2	ENSBTAG00000037457	-2.21094	0.00530699
WDTC1	ENSBTAG00000053588	-2.21095	0.00183638
RNF144A	ENSBTAG00000044064	-2.21097	0.040876
GYPC	ENSBTAG00000014863	-2.21117	0.0389878
GALM	ENSBTAG00000021102	-2.21653	0.0285694
GPX8	ENSBTAG00000021960	-2.21775	0.00195429
TULP3	ENSBTAG00000015879	-2.21884	0.0253847
CMTM3	ENSBTAG00000054188	-2.22119	1.79912e-05
TPP1	ENSBTAG00000015403	-2.22156	0.000244536
CAB39L	ENSBTAG00000034222	-2.22356	0.0113769
PHF10	ENSBTAG00000003929	-2.22424	5.71325e-06
PNPLA7	ENSBTAG00000012126	-2.22648	0.0349605
FBXO11	ENSBTAG00000001425	-2.22977	0.00109641
MMD	ENSBTAG00000000205	-2.23066	0.00365558
LMF1	ENSBTAG00000019745	-2.23174	0.0061555
PCED1B	ENSBTAG00000011838	-2.23282	0.0391665
CD109	ENSBTAG00000013222	-2.23333	0.00777684
CBFB	ENSBTAG00000016103	-2.23393	0.00201037
GFPT2	ENSBTAG00000002215	-2.23461	0.00289609
URGCP	ENSBTAG00000009453	-2.23763	0.0217459
PHLDB3	ENSBTAG00000004377	-2.23939	0.0138833
KHNYN	ENSBTAG00000010666	-2.24003	0.000932759
ENSBTAG00000022489	ENSBTAG00000022489	-2.24101	0.00571494
NAB2	ENSBTAG00000006324	-2.24202	0.0220675
ROCK2	ENSBTAG00000005847	-2.24238	0.0138306
PON2	ENSBTAG00000008361	-2.24275	0.00399349
KLHL17	ENSBTAG00000013813	-2.24432	0.0357914
KPNA4	ENSBTAG00000017416	-2.24455	0.0083676
LDLRAD3	ENSBTAG00000044158	-2.24763	0.00277839
GATA6	ENSBTAG00000005734	-2.2506	0.00103622
TNKS1BP1	ENSBTAG00000016469	-2.25096	6.66993e-07
ELMO3	ENSBTAG00000001286	-2.25527	0.0340032
PHF20L1	ENSBTAG00000006869	-2.25635	0.0233096
SLITRK2	ENSBTAG00000039377	-2.25737	0.0353028
CYP51A1	ENSBTAG00000001992	-2.25854	0.0250993
IDS	ENSBTAG00000011056	-2.25915	0.0266625
ECE1	ENSBTAG00000002977	-2.26016	0.00495486
TMEM176B	ENSBTAG00000016766	-2.26185	0.0341686
ATAD3A	ENSBTAG00000002219	-2.26319	0.00165575
TSPAN17	ENSBTAG00000017451	-2.26484	7.13034e-06
SLC25A37	ENSBTAG00000019099	-2.26875	0.0212978
KIF21B	ENSBTAG00000047274	-2.27436	0.00365558
TMEM254	ENSBTAG00000001656	-2.28311	0.0139379
SLC27A4	ENSBTAG00000015436	-2.28335	0.0302736
PAM	ENSBTAG00000012387	-2.28756	0.000473626
SPOCK2	ENSBTAG00000008827	-2.29043	0.0312427
INHA	ENSBTAG00000009972	-2.29186	0.0339922
MYO5A	ENSBTAG00000006489	-2.29255	0.00148973
RTN4	ENSBTAG00000011104	-2.29266	5.04162e-06
DOLPP1	ENSBTAG00000017922	-2.29317	0.0458591
SETD2	ENSBTAG00000002948	-2.29526	0.000830048
TLN1	ENSBTAG00000025868	-2.29567	2.18921e-05
SLC30A6	ENSBTAG00000010898	-2.29629	0.0231638
KMT2A	ENSBTAG00000018093	-2.29823	0.00613582
RAB11FIP1	ENSBTAG00000011684	-2.30007	0.00016541
DCHS1	ENSBTAG00000015405	-2.3045	2.95007e-06
PLXNB2	ENSBTAG00000014966	-2.30694	0.000230965
ADAM15	ENSBTAG00000010663	-2.31205	0.00190807
PLD3	ENSBTAG00000019150	-2.31383	2.27804e-05
SLC25A25	ENSBTAG00000011912	-2.31484	0.028773
ZNF48	ENSBTAG00000031806	-2.31844	0.0208846
CRABP2	ENSBTAG00000005716	-2.3192	0.00241629
PRNP	ENSBTAG00000048903	-2.3227	0.0114541
CPEB2	ENSBTAG00000019847	-2.32366	0.0376202
SELENOS	ENSBTAG00000000640	-2.32388	0.00143681
ANTXR1	ENSBTAG00000007808	-2.32576	0.00365718
TRAPPC10	ENSBTAG00000007100	-2.32588	0.001834
EIF2AK2	ENSBTAG00000008703	-2.32795	0.0225724
PLEKHO2	ENSBTAG00000008411	-2.33213	0.0183312
ZBTB1	ENSBTAG00000040551	-2.3325	0.0165787
SC5D	ENSBTAG00000019246	-2.33424	0.0406158
TRIL	ENSBTAG00000024340	-2.33628	0.00313573
AP5B1	ENSBTAG00000046875	-2.33755	0.0297285
IGFBP7	ENSBTAG00000019368	-2.33757	0.00034015
IGF2R	ENSBTAG00000002402	-2.34497	7.05989e-05
ENSBTAG00000052187	ENSBTAG00000052187	-2.35012	0.00172296
RUSC2	ENSBTAG00000011403	-2.3509	0.0461204
FSTL3	ENSBTAG00000003018	-2.35123	0.000647838
UGGT1	ENSBTAG00000005444	-2.35271	0.00493295
FBXL7	ENSBTAG00000003219	-2.3528	0.0412287
JADE2	ENSBTAG00000021687	-2.35306	0.020639
TMEM14A	ENSBTAG00000005206	-2.3585	0.00680686
INPP5A	ENSBTAG00000009181	-2.35963	0.0075713
CTSA	ENSBTAG00000027337	-2.36245	5.50561e-05
ARHGEF12	ENSBTAG00000021343	-2.36912	1.39047e-07
ALDH6A1	ENSBTAG00000018469	-2.36917	0.0116298
TMEM165	ENSBTAG00000001269	-2.3693	0.000443177
MGST3	ENSBTAG00000010265	-2.36968	0.00080986
GIPC1	ENSBTAG00000000764	-2.3712	0.00505067
TBC1D8B	ENSBTAG00000046314	-2.37145	0.0173683
CYBA	ENSBTAG00000051907	-2.3783	0.0153467
TMEM41B	ENSBTAG00000001607	-2.37894	0.0141384
DOCK7	ENSBTAG00000019877	-2.37895	8.27043e-06
MINDY4	ENSBTAG00000009390	-2.37928	0.0357028
SLC27A3	ENSBTAG00000021862	-2.37952	0.0498481
CYP27A1	ENSBTAG00000013489	-2.37966	0.00479439
NR2F1	ENSBTAG00000017599	-2.38324	0.0150132
LGALSL	ENSBTAG00000055296	-2.38449	0.00254272
FAM3C	ENSBTAG00000007976	-2.38466	0.00605512
LMTK2	ENSBTAG00000004135	-2.3853	0.00131552
MMP15	ENSBTAG00000012919	-2.38872	0.0102634
RSBN1	ENSBTAG00000031940	-2.38977	0.00121934
ENSBTAG00000052762	ENSBTAG00000052762	-2.39508	0.0241712
FLNA	ENSBTAG00000011190	-2.39619	0.000124789
ANKRD50	ENSBTAG00000001117	-2.39786	0.0189424
RNASET2	ENSBTAG00000014494	-2.39917	0.0084173
CXXC5	ENSBTAG00000003986	-2.40035	1.98883e-05
LITAF	ENSBTAG00000005622	-2.40061	0.00297985
MXRA5	ENSBTAG00000022150	-2.4084	0.028584
IL17RA	ENSBTAG00000011067	-2.40849	0.000373137
PUM1	ENSBTAG00000018979	-2.40849	8.27043e-06
COL4A2	ENSBTAG00000025210	-2.41069	0.000510162
KITLG	ENSBTAG00000017549	-2.41624	0.0109789
PKD2	ENSBTAG00000020031	-2.41848	0.000339724
EIF5	ENSBTAG00000016282	-2.42004	0.00017568
CITED2	ENSBTAG00000011224	-2.4211	0.00051964
GPC1	ENSBTAG00000015996	-2.42442	1.92685e-06
AEN	ENSBTAG00000017632	-2.42469	0.0359638
PGPEP1	ENSBTAG00000002566	-2.43027	0.0111815
MXRA8	ENSBTAG00000012247	-2.43484	7.97406e-06
C1H21orf91	ENSBTAG00000001395	-2.43663	0.0180008
STOM	ENSBTAG00000038375	-2.4456	0.00661997
DUSP15	ENSBTAG00000054678	-2.4472	0.0132911
A4GALT	ENSBTAG00000026497	-2.44872	0.00672124
ZDHHC14	ENSBTAG00000018464	-2.45369	0.0039383
CPT1A	ENSBTAG00000021999	-2.45592	0.000902153
AHDC1	ENSBTAG00000037456	-2.46203	0.000913318
RAP2C	ENSBTAG00000004131	-2.46203	0.0014097
CEBPB	ENSBTAG00000051972	-2.46688	0.00605512
CAVIN3	ENSBTAG00000019754	-2.46738	0.0238624
IRGQ	ENSBTAG00000052481	-2.47257	0.00115376
LUZP1	ENSBTAG00000009502	-2.47335	0.0340032
ATP13A3	ENSBTAG00000013204	-2.47391	0.00570942
AKAP13	ENSBTAG00000037383	-2.47644	3.37691e-05
TNS3	ENSBTAG00000009655	-2.47798	0.000400682
PTBP3	ENSBTAG00000016750	-2.48064	0.0410586
LAMA1	ENSBTAG00000018160	-2.48129	0.000445312
NEDD4	ENSBTAG00000013793	-2.48201	0.0161642
PRKX	ENSBTAG00000014367	-2.48592	0.0215783
UBE2J1	ENSBTAG00000018436	-2.48963	0.00935302
JAG1	ENSBTAG00000012817	-2.48984	0.000285045
CDKN1A	ENSBTAG00000008353	-2.49058	0.0441584
ENSBTAG00000050791	ENSBTAG00000050791	-2.49394	0.021283
NMI	ENSBTAG00000032369	-2.49439	0.0233096
TMEM199	ENSBTAG00000008120	-2.4957	0.0231638
CITED4	ENSBTAG00000015113	-2.50155	0.00961715
ADAM9	ENSBTAG00000017455	-2.50453	0.000399639
KLF13	ENSBTAG00000051090	-2.50522	0.00543501
NYNRIN	ENSBTAG00000007149	-2.50616	0.000666074
WFDC2	ENSBTAG00000013928	-2.51748	0.0359998
AFF4	ENSBTAG00000009482	-2.5212	0.00217508
MINDY1	ENSBTAG00000015329	-2.52517	0.000391577
CCN2	ENSBTAG00000006367	-2.52587	0.00582923
ADGRG1	ENSBTAG00000038141	-2.52735	9.03209e-06
FZD6	ENSBTAG00000010529	-2.52898	0.0106162
SDC4	ENSBTAG00000015127	-2.52911	0.0313111
BAHCC1	ENSBTAG00000016776	-2.53098	0.0137706
ST3GAL5	ENSBTAG00000011601	-2.53505	0.0238219
MARCKSL1	ENSBTAG00000046862	-2.54412	0.00207319
ZEB2_2	ENSBTAG00000012615	-2.54528	0.000136645
DHCR7	ENSBTAG00000016465	-2.54553	0.000618422
CDH2	ENSBTAG00000021190	-2.54657	0.000339724
RAB43	ENSBTAG00000053386	-2.55022	0.00321555
SLC66A1	ENSBTAG00000013650	-2.55518	0.0154151
TMC6	ENSBTAG00000018661	-2.55611	0.000258621
CD44	ENSBTAG00000011578	-2.55948	0.032744
RUNX1	ENSBTAG00000004742	-2.571	0.000776023
FAT1	ENSBTAG00000020657	-2.57135	9.21917e-06
PLBD2	ENSBTAG00000019040	-2.57312	4.28487e-08
MLLT6	ENSBTAG00000011532	-2.57354	7.25487e-07
ARL6IP5	ENSBTAG00000021506	-2.57468	0.000106435
WDR37	ENSBTAG00000000683	-2.58042	0.00101546
ARHGEF5	ENSBTAG00000001815	-2.58794	0.000276831
COL4A1	ENSBTAG00000012849	-2.59497	0.000230484
SCRN1	ENSBTAG00000016223	-2.59598	0.013348
DDAH2	ENSBTAG00000013530	-2.59639	7.66174e-05
KIRREL1	ENSBTAG00000005799	-2.59938	0.0488687
MBNL1	ENSBTAG00000004564	-2.60152	6.82779e-05
PTPN21	ENSBTAG00000018596	-2.60403	9.03871e-05
ADAMTS10	ENSBTAG00000014207	-2.6051	0.00509805
ARMCX3	ENSBTAG00000037996	-2.61091	0.000177241
PHF8	ENSBTAG00000013289	-2.61388	1.75069e-05
SLC39A3	ENSBTAG00000017706	-2.61736	0.0100394
RBM47	ENSBTAG00000002356	-2.61808	0.0153467
ETS1	ENSBTAG00000002341	-2.61897	0.038205
HTRA1	ENSBTAG00000008389	-2.61904	0.000139403
LRP1	ENSBTAG00000010830	-2.62313	0.000809642
TGFBI	ENSBTAG00000009513	-2.62687	0.00338044
IFI30	ENSBTAG00000018349	-2.62896	0.0124296
WWC2	ENSBTAG00000012191	-2.6296	0.000362469
VPS36	ENSBTAG00000004307	-2.63621	0.000285854
NRIP1	ENSBTAG00000047293	-2.63892	0.0084173
ARVCF	ENSBTAG00000001473	-2.64018	0.0198262
ENSBTAG00000053646	ENSBTAG00000053646	-2.64351	0.00190807
DDX5	ENSBTAG00000018423	-2.64397	0.000429925
IL6R	ENSBTAG00000018474	-2.65457	0.0124964
OLFML2B	ENSBTAG00000034147	-2.65985	0.00147654
FGFR1	ENSBTAG00000015457	-2.66485	7.45613e-05
B3GNT9	ENSBTAG00000049665	-2.66783	0.0152575
POSTN	ENSBTAG00000012409	-2.67093	0.0360795
CDH8	ENSBTAG00000022783	-2.67852	0.00217465
ITGB5	ENSBTAG00000013755	-2.68251	1.59009e-05
MAP1B	ENSBTAG00000001961	-2.68503	5.95135e-11
IRF1	ENSBTAG00000031231	-2.69003	0.0057626
QPRT	ENSBTAG00000018082	-2.69065	0.00282787
MSRB3	ENSBTAG00000044017	-2.70045	0.000180127
PTN	ENSBTAG00000002317	-2.714	0.000494549
TNFRSF1A	ENSBTAG00000004211	-2.72313	1.5015e-05
IER3	ENSBTAG00000011358	-2.7234	0.00836786
IFNAR2	ENSBTAG00000015212	-2.73219	0.00260443
ORMDL3	ENSBTAG00000013855	-2.73219	1.528e-05
DBNDD2	ENSBTAG00000005186	-2.74018	0.0251571
MEF2A	ENSBTAG00000010649	-2.74019	4.87815e-06
MAGEH1	ENSBTAG00000039090	-2.74656	0.00206049
ZGPAT	ENSBTAG00000007498	-2.7519	0.000368609
LRRFIP1	ENSBTAG00000005354	-2.75223	1.9818e-05
NAGA	ENSBTAG00000009506	-2.75396	4.37186e-08
FADS3	ENSBTAG00000015511	-2.75439	0.0141384
ZDHHC20	ENSBTAG00000006177	-2.75623	3.80512e-06
CXADR	ENSBTAG00000004869	-2.75676	0.0460049
ADAM12	ENSBTAG00000012444	-2.75677	0.00308991
SLC66A2	ENSBTAG00000054103	-2.76018	0.00217508
BIN1	ENSBTAG00000019177	-2.76475	0.00117535
SLC35F5	ENSBTAG00000021103	-2.76557	0.000100355
VASP	ENSBTAG00000019604	-2.76958	0.00100875
MMP14	ENSBTAG00000014824	-2.77505	7.82484e-07
ARHGEF40	ENSBTAG00000013401	-2.77907	1.65323e-05
DPH7	ENSBTAG00000038691	-2.7856	0.00409574
ZMIZ1	ENSBTAG00000019313	-2.78663	1.86459e-08
NFE2L3	ENSBTAG00000004136	-2.79176	0.00426486
NRADD	ENSBTAG00000022598	-2.79302	0.0432169
CYLD	ENSBTAG00000006291	-2.80383	0.001555
MAFF	ENSBTAG00000021435	-2.80388	0.0305214
FLNB	ENSBTAG00000022004	-2.82701	2.33336e-06
MACROH2A2	ENSBTAG00000001163	-2.83029	0.00612915
ZBTB7A	ENSBTAG00000020117	-2.83158	8.19435e-06
LASP1	ENSBTAG00000030587	-2.83513	8.48039e-06
MARCKS	ENSBTAG00000002082	-2.83879	1.30262e-10
EPB41L1	ENSBTAG00000001640	-2.84422	0.00860088
DHCR24	ENSBTAG00000004688	-2.84697	1.06752e-05
CSRNP1	ENSBTAG00000003845	-2.85389	0.00241471
BMP4	ENSBTAG00000003835	-2.86058	0.0102367
PROS1	ENSBTAG00000023652	-2.86204	0.000106435
ZNF711	ENSBTAG00000002668	-2.86399	0.000181274
ZBTB7B	ENSBTAG00000021512	-2.86726	2.79744e-06
DNAJB9	ENSBTAG00000046588	-2.86729	0.00204005
PCSK1	ENSBTAG00000020843	-2.86738	0.00771689
SOX4	ENSBTAG00000051245	-2.86761	0.000460024
PLXNB1	ENSBTAG00000013407	-2.86864	6.33221e-05
MERTK	ENSBTAG00000005828	-2.87439	0.000113864
NIN	ENSBTAG00000020281	-2.88101	0.000120715
IL15RA	ENSBTAG00000006078	-2.88121	0.00204915
IRS1	ENSBTAG00000021308	-2.88694	6.11136e-08
CYRIA	ENSBTAG00000012779	-2.88854	0.00224975
EIF4EBP1	ENSBTAG00000027654	-2.89021	0.000284516
ISLR	ENSBTAG00000006024	-2.90306	0.0139986
IQCE	ENSBTAG00000014503	-2.90485	5.34282e-05
SH3BP2	ENSBTAG00000013996	-2.90592	0.0269881
AEBP1	ENSBTAG00000012237	-2.90708	0.00605989
SEPTIN9	ENSBTAG00000002633	-2.91586	1.76296e-12
CAVIN1	ENSBTAG00000039684	-2.91846	7.11e-05
TNFRSF21	ENSBTAG00000020054	-2.92781	0.00204915
HERPUD1	ENSBTAG00000016896	-2.93084	7.19211e-07
SCARB1	ENSBTAG00000014269	-2.93385	0.000297082
AMOTL2	ENSBTAG00000000742	-2.93723	4.3302e-05
AOPEP	ENSBTAG00000000699	-2.94148	3.17555e-06
AK1	ENSBTAG00000006305	-2.94276	0.0340493
NCALD	ENSBTAG00000026963	-2.94531	0.0160042
CADM4	ENSBTAG00000015984	-2.95258	2.57158e-05
SLC35G1	ENSBTAG00000010105	-2.95522	0.0214479
DUSP14	ENSBTAG00000010279	-2.9686	0.0165146
LFNG	ENSBTAG00000040361	-2.9756	0.00451856
KLF3	ENSBTAG00000017488	-2.98816	0.000741635
NECTIN2	ENSBTAG00000015318	-2.99446	8.74668e-09
CHST15	ENSBTAG00000003312	-2.99929	0.013612
GNPTAB	ENSBTAG00000019409	-3.00773	3.54962e-06
CAPN5	ENSBTAG00000005034	-3.00999	0.000629864
TRIM35	ENSBTAG00000009958	-3.01177	0.0179475
TSC22D1_1	ENSBTAG00000047739	-3.02524	0.000222986
GNG7	ENSBTAG00000007644	-3.02688	0.0193014
ST3GAL1	ENSBTAG00000001156	-3.03825	0.0394346
ANTXR2	ENSBTAG00000014324	-3.04154	5.09951e-05
SPON1	ENSBTAG00000009150	-3.05517	8.74675e-05
LGALS3BP	ENSBTAG00000001368	-3.06416	7.82484e-07
DCBLD2	ENSBTAG00000014889	-3.07532	2.57392e-06
PPP2R5A	ENSBTAG00000000754	-3.08308	8.57549e-08
TRANK1	ENSBTAG00000021452	-3.09534	1.50934e-06
PLA2G4B	ENSBTAG00000006784	-3.09752	0.021151
CTSD	ENSBTAG00000007622	-3.10357	3.85426e-06
ROR1	ENSBTAG00000012312	-3.10766	0.00833061
NT5C3A	ENSBTAG00000016709	-3.11857	0.0260939
LAMB3	ENSBTAG00000016542	-3.13038	0.00869848
SERPINB8	ENSBTAG00000001207	-3.13178	0.012399
GRIA3	ENSBTAG00000011833	-3.1333	0.00678879
MAMLD1	ENSBTAG00000021713	-3.13729	0.0330975
TSPAN15	ENSBTAG00000000224	-3.13779	0.0421471
OTUD1	ENSBTAG00000047752	-3.14446	0.000116115
IFIT5	ENSBTAG00000017367	-3.15797	5.58913e-07
HSD3B1	ENSBTAG00000006769	-3.15985	0.000129625
COL4A5	ENSBTAG00000014575	-3.16019	0.000947304
TMEM64	ENSBTAG00000011268	-3.1677	0.0271182
INHBA	ENSBTAG00000048508	-3.17201	0.0205158
RBKS	ENSBTAG00000031332	-3.17331	0.0187755
ZSWIM4	ENSBTAG00000002527	-3.18162	5.17065e-05
STAT6	ENSBTAG00000006335	-3.18346	1.43883e-05
CEBPD	ENSBTAG00000046307	-3.18492	0.00276287
TMEM176A	ENSBTAG00000012078	-3.1865	0.00198812
CLIP2	ENSBTAG00000011875	-3.1965	8.54121e-06
IFNAR1	ENSBTAG00000021819	-3.20075	3.60169e-06
GLB1	ENSBTAG00000015254	-3.20096	3.71876e-06
GALC	ENSBTAG00000001124	-3.20384	0.000945999
BACH1	ENSBTAG00000004139	-3.20401	9.21917e-06
SPATS2L	ENSBTAG00000016092	-3.2046	2.3443e-06
GRID1	ENSBTAG00000019623	-3.2089	0.0188399
LDLR	ENSBTAG00000012314	-3.21275	0.000160746
AMACR	ENSBTAG00000021813	-3.21815	1.528e-05
RELN	ENSBTAG00000003658	-3.24004	0.0146568
ARHGEF2	ENSBTAG00000000113	-3.24807	1.68491e-06
LRRC75A	ENSBTAG00000025078	-3.25089	0.00171874
THRB	ENSBTAG00000017802	-3.25465	0.028584
ACSL4	ENSBTAG00000018986	-3.25471	4.03533e-06
SLC25A29	ENSBTAG00000013666	-3.27187	0.00177896
FAM171A1	ENSBTAG00000008787	-3.27648	0.00259262
SMAD6	ENSBTAG00000000625	-3.28778	0.0368024
CCNL1	ENSBTAG00000003851	-3.30468	4.38849e-06
TGFBR2	ENSBTAG00000019832	-3.31729	0.000268187
OGFRL1	ENSBTAG00000016374	-3.33548	0.0466917
ARHGAP31	ENSBTAG00000000210	-3.33789	4.65703e-07
AK8	ENSBTAG00000004092	-3.34336	0.047654
NDRG1	ENSBTAG00000000711	-3.36285	4.30071e-05
ZC3H12A	ENSBTAG00000011316	-3.37701	0.00142661
EHD3	ENSBTAG00000001662	-3.38059	0.0451906
KRT19	ENSBTAG00000004905	-3.41125	0.0359711
TTYH3	ENSBTAG00000005934	-3.41802	5.80175e-12
SRGAP3	ENSBTAG00000004685	-3.43034	0.0432022
CXCL3	ENSBTAG00000037778	-3.45896	0.0353028
ACP5	ENSBTAG00000004826	-3.46476	0.0326328
ARHGEF17	ENSBTAG00000012505	-3.47675	5.10778e-07
FSCN1	ENSBTAG00000003191	-3.48504	6.23971e-07
ZNF608	ENSBTAG00000016137	-3.48843	0.00237824
ENSBTAG00000051982	ENSBTAG00000051982	-3.49135	0.00317865
ANO8	ENSBTAG00000017074	-3.4971	5.92399e-05
TUBB6	ENSBTAG00000046337	-3.49976	7.97406e-06
CGRRF1	ENSBTAG00000017141	-3.50859	0.0421221
CPNE8	ENSBTAG00000020914	-3.51451	0.0234279
EML1	ENSBTAG00000013491	-3.51729	0.000250156
F11R	ENSBTAG00000017846	-3.51784	0.00541153
ENSBTAG00000048887	ENSBTAG00000048887	-3.53367	0.00154777
SPON2	ENSBTAG00000004261	-3.53385	1.04038e-05
PMEPA1	ENSBTAG00000054628	-3.53751	9.21917e-06
TNFRSF12A	ENSBTAG00000012082	-3.54383	0.00862043
TP53INP2	ENSBTAG00000005504	-3.54678	0.000257302
DSG2	ENSBTAG00000021923	-3.55733	0.00768297
TSPO	ENSBTAG00000018073	-3.56788	9.71839e-07
ZCCHC24	ENSBTAG00000003877	-3.5707	0.0271609
EFEMP1	ENSBTAG00000017448	-3.58947	0.000374703
ESR1	ENSBTAG00000007159	-3.5995	0.0075942
L1CAM	ENSBTAG00000013462	-3.60731	0.0165902
HIVEP2	ENSBTAG00000001146	-3.60946	0.00174347
ERBB2	ENSBTAG00000021798	-3.61971	2.05752e-05
OLFML2A	ENSBTAG00000004848	-3.62808	0.0213193
CAPN2	ENSBTAG00000012778	-3.63484	3.36732e-11
GSN	ENSBTAG00000019915	-3.63998	0.000936019
ENPP5	ENSBTAG00000015829	-3.65797	0.0169807
CD9	ENSBTAG00000014764	-3.67933	1.86975e-06
XG	ENSBTAG00000046328	-3.69796	0.0376494
ABHD2	ENSBTAG00000019954	-3.69966	1.00557e-05
MAP7D1	ENSBTAG00000030301	-3.70404	4.70786e-09
PYGL	ENSBTAG00000011494	-3.71825	5.63219e-13
PPM1K	ENSBTAG00000005754	-3.742	0.0012625
FNDC4	ENSBTAG00000018164	-3.74321	0.00873362
KLF5	ENSBTAG00000002129	-3.75221	0.0170027
RHOBTB3	ENSBTAG00000004413	-3.75456	0.000124433
STK38L	ENSBTAG00000011798	-3.76195	3.53837e-06
PLEC	ENSBTAG00000011922	-3.76319	5.53067e-10
KCNMB4	ENSBTAG00000003749	-3.76823	0.0214516
CTSK	ENSBTAG00000021035	-3.77124	9.03871e-05
SACS	ENSBTAG00000001867	-3.78395	7.37467e-06
VWA5A	ENSBTAG00000021215	-3.79805	1.68451e-09
SDC2	ENSBTAG00000014357	-3.80815	0.000987959
SLC39A8	ENSBTAG00000005668	-3.81655	0.000189013
NPR3	ENSBTAG00000007665	-3.82982	0.0325531
PRR5L	ENSBTAG00000021029	-3.83084	0.0136812
CASP8	ENSBTAG00000015718	-3.83974	0.0264179
CAPG	ENSBTAG00000005432	-3.84541	0.00138425
ENSBTAG00000011437	ENSBTAG00000011437	-3.84881	0.00010492
SEPTIN6	ENSBTAG00000004291	-3.8599	7.01574e-05
VWA1	ENSBTAG00000021294	-3.86327	0.0004443
SAT1	ENSBTAG00000017363	-3.87005	1.08383e-08
LARGE1	ENSBTAG00000021953	-3.87527	6.53123e-08
WSCD1	ENSBTAG00000015656	-3.87733	0.000822955
MAP1A	ENSBTAG00000014001	-3.87909	6.03514e-22
DNAI2	ENSBTAG00000016732	-3.88148	0.0394346
ELMO1	ENSBTAG00000003490	-3.88351	0.0143746
SEMA5A	ENSBTAG00000005021	-3.88985	0.000991925
TNS1	ENSBTAG00000002485	-3.90267	5.16836e-08
VAT1L	ENSBTAG00000018146	-3.90393	0.00604883
GALNT16	ENSBTAG00000009998	-3.91154	2.2132e-08
FLRT3	ENSBTAG00000003319	-3.91624	0.0156214
RHOQ	ENSBTAG00000013749	-3.91784	5.17065e-05
LRATD2	ENSBTAG00000026172	-3.93192	0.0152575
TENM4	ENSBTAG00000007439	-3.93258	4.3302e-05
APP	ENSBTAG00000017753	-3.94827	1.33532e-13
MDK	ENSBTAG00000007740	-3.94873	0.004275
SLC29A1	ENSBTAG00000015131	-3.95276	2.96733e-13
CCDC80	ENSBTAG00000010793	-3.95701	2.49094e-06
S100A11	ENSBTAG00000015145	-3.96924	4.13877e-10
GLI3	ENSBTAG00000010671	-3.98606	0.00475292
TNFRSF1B	ENSBTAG00000024928	-4.02705	1.28612e-06
FAM214B	ENSBTAG00000011394	-4.02853	0.0193051
PLXNA2	ENSBTAG00000001173	-4.03088	9.03871e-05
ADAM8	ENSBTAG00000023832	-4.03127	0.000415229
PRKAG2	ENSBTAG00000002917	-4.04256	4.89727e-07
GPRC5B	ENSBTAG00000019596	-4.05437	0.00112846
C1QTNF1	ENSBTAG00000006276	-4.06394	3.1286e-07
CYP11A1	ENSBTAG00000006934	-4.06862	8.01837e-09
RUSC1	ENSBTAG00000054061	-4.07615	1.07703e-08
AIF1L	ENSBTAG00000052140	-4.08165	1.87252e-06
ITGAV	ENSBTAG00000019929	-4.1123	2.63058e-09
TIMP2	ENSBTAG00000010899	-4.12503	6.57711e-10
COL18A1	ENSBTAG00000023907	-4.13046	5.15314e-06
SYT1	ENSBTAG00000034693	-4.13488	0.00467842
NOTCH1	ENSBTAG00000022799	-4.1475	0.00263753
PLPP7	ENSBTAG00000050974	-4.1481	5.49541e-08
TMEM54	ENSBTAG00000008331	-4.17051	0.027865
MYH9	ENSBTAG00000010402	-4.17696	4.62362e-10
SLC43A1	ENSBTAG00000051230	-4.18536	0.00499763
COL1A1	ENSBTAG00000013103	-4.19599	2.3443e-06
SERPINA5	ENSBTAG00000004063	-4.20224	6.28713e-05
DZIP1L	ENSBTAG00000015198	-4.21578	0.00836786
PPP1R14A	ENSBTAG00000023472	-4.22259	8.85917e-05
CYP19A1	ENSBTAG00000014890	-4.2551	0.00457094
VAV2	ENSBTAG00000004511	-4.2634	0.000120715
AGRN	ENSBTAG00000013191	-4.28246	9.05173e-07
CRIP1	ENSBTAG00000047229	-4.31326	1.73156e-06
CRYBB1	ENSBTAG00000019280	-4.31523	0.0160508
TSHZ3	ENSBTAG00000002687	-4.33235	0.0397416
CADM1	ENSBTAG00000000977	-4.34147	0.00017165
LMCD1	ENSBTAG00000005431	-4.34756	0.00295263
SPEF2	ENSBTAG00000023529	-4.35011	0.0313771
KCTD12	ENSBTAG00000001414	-4.35979	0.00458939
STEAP2	ENSBTAG00000003506	-4.3751	0.00377768
PXDN	ENSBTAG00000050986	-4.41221	0.0260263
SLC35E4	ENSBTAG00000002385	-4.43231	0.0454799
AMIGO2	ENSBTAG00000002025	-4.44925	1.54663e-06
HECA	ENSBTAG00000024595	-4.45094	5.94881e-05
PDK4	ENSBTAG00000014069	-4.45186	0.0128978
NFKBIZ	ENSBTAG00000010987	-4.46905	5.51629e-06
PLXDC2	ENSBTAG00000009475	-4.4716	1.22785e-10
MRO	ENSBTAG00000047635	-4.49029	0.00914283
FHL3	ENSBTAG00000007300	-4.4907	0.000237736
CLMN	ENSBTAG00000019916	-4.49772	0.047714
AKNA	ENSBTAG00000017306	-4.52856	0.00875959
KRT18	ENSBTAG00000001517	-4.55298	0.00743984
EMILIN1	ENSBTAG00000011324	-4.56061	4.55479e-05
MGST1	ENSBTAG00000008541	-4.56116	0.003604
TMEM150C	ENSBTAG00000032588	-4.56369	0.0160042
FJX1	ENSBTAG00000047083	-4.57523	0.0114315
SETD7	ENSBTAG00000003581	-4.59883	0.0169732
DAPP1	ENSBTAG00000007921	-4.60679	0.042388
AFAP1	ENSBTAG00000012464	-4.62838	1.00431e-09
CERK	ENSBTAG00000046654	-4.63671	7.04363e-06
ST8SIA4	ENSBTAG00000021445	-4.64099	0.00602592
PCDH17	ENSBTAG00000010420	-4.65213	0.00798103
INSYN2A	ENSBTAG00000021015	-4.70808	0.000241897
BCAM	ENSBTAG00000009495	-4.71258	5.63219e-13
IL6ST	ENSBTAG00000017745	-4.72011	8.62198e-14
LAMA5	ENSBTAG00000003061	-4.7241	7.3689e-06
NDNF	ENSBTAG00000010634	-4.76401	0.000474723
PLCB1	ENSBTAG00000008338	-4.77091	0.00267385
TTC21A	ENSBTAG00000010477	-4.77982	0.00159117
KRT8	ENSBTAG00000000836	-4.79865	0.00880198
ANXA1	ENSBTAG00000015978	-4.79915	0.000682306
TAGLN2	ENSBTAG00000002068	-4.81721	4.19468e-13
ASS1	ENSBTAG00000020747	-4.83527	0.0410452
DPYSL3	ENSBTAG00000010661	-4.86928	1.76764e-09
ITPR3	ENSBTAG00000013245	-4.88457	0.0161966
RND3	ENSBTAG00000039731	-4.90394	0.000327662
PCSK1N	ENSBTAG00000013250	-4.91474	0.000638679
VASH1	ENSBTAG00000008735	-4.93817	6.08582e-06
SLC17A5	ENSBTAG00000044053	-4.97046	1.33532e-13
DACT1	ENSBTAG00000019421	-4.98082	0.00155645
TGFB3	ENSBTAG00000012004	-4.99117	0.0200913
QSOX1	ENSBTAG00000014191	-5.01347	8.47645e-13
TENT5A	ENSBTAG00000000995	-5.01857	0.00101546
MEIS1	ENSBTAG00000008448	-5.02115	0.0209982
MITF	ENSBTAG00000006679	-5.03202	0.0230562
MMP23	ENSBTAG00000010732	-5.04102	0.00436535
CDH17	ENSBTAG00000021964	-5.08328	0.000636368
MYOM3	ENSBTAG00000014885	-5.11469	0.00819506
CAST	ENSBTAG00000000874	-5.13289	1.43189e-10
MT1E_1	ENSBTAG00000038706	-5.20013	0.0254887
SNAI2	ENSBTAG00000013227	-5.28434	0.0150719
ODF2L	ENSBTAG00000012907	-5.3007	1.59791e-17
GAS6	ENSBTAG00000019964	-5.31103	1.03362e-05
RIN2	ENSBTAG00000020382	-5.33495	7.73589e-11
CCDC71L	ENSBTAG00000053836	-5.35775	0.0233066
ENSBTAG00000051001	ENSBTAG00000051001	-5.35954	0.0401529
LAMB1	ENSBTAG00000011412	-5.38943	3.5952e-14
NT5E	ENSBTAG00000048655	-5.40882	1.14274e-06
PIEZO2	ENSBTAG00000011171	-5.47698	0.0165037
RNF128	ENSBTAG00000022920	-5.53244	1.15838e-06
WWTR1	ENSBTAG00000007814	-5.53576	0.00367393
COL5A1	ENSBTAG00000047998	-5.54514	1.5047e-12
MAPK13	ENSBTAG00000010007	-5.55199	2.92461e-06
TNFSF18	ENSBTAG00000047412	-5.56412	0.000506294
SPARC	ENSBTAG00000014835	-5.56418	9.9727e-13
PTK7	ENSBTAG00000012761	-5.60718	3.58014e-13
ENSBTAG00000053401	ENSBTAG00000053401	-5.61845	0.000848817
CXCL12	ENSBTAG00000005077	-5.63282	4.97663e-05
CFAP126	ENSBTAG00000015856	-5.6691	0.0330391
ANXA2	ENSBTAG00000009615	-5.679	9.34783e-11
TAGLN	ENSBTAG00000007196	-5.69077	8.37482e-05
RASSF4	ENSBTAG00000002669	-5.71036	0.000137434
IPMK	ENSBTAG00000011197	-5.73428	0.00122986
FXYD1	ENSBTAG00000017816	-5.74727	0.0285176
CAMK1G	ENSBTAG00000016541	-5.78888	0.00994398
MAP1LC3C	ENSBTAG00000012462	-5.82872	0.0120886
ICAM1	ENSBTAG00000010303	-5.84288	0.00552325
ME3	ENSBTAG00000000246	-5.86764	0.00800624
IL4R	ENSBTAG00000001602	-5.9034	1.43189e-10
SH3PXD2B	ENSBTAG00000009019	-5.95531	1.36807e-08
ENSBTAG00000052949	ENSBTAG00000052949	-6.00517	0.0220512
DSC2	ENSBTAG00000040584	-6.07694	0.00415061
CDKN1C	ENSBTAG00000031184	-6.14992	7.45613e-05
ADAM28	ENSBTAG00000037929	-6.19011	0.00183638
SRPX2	ENSBTAG00000037686	-6.20622	3.54812e-06
RAB17	ENSBTAG00000017624	-6.27119	0.0421606
TGFB2	ENSBTAG00000005359	-6.28128	0.00415157
GAS1	ENSBTAG00000046803	-6.30609	1.83694e-05
SYNE1	ENSBTAG00000009362	-6.33785	1.72974e-07
CXCL16	ENSBTAG00000031998	-6.33958	0.00562297
SOX9	ENSBTAG00000045824	-6.37866	0.000152765
PCOLCE2	ENSBTAG00000016026	-6.38325	2.43606e-07
RIMS2_2	ENSBTAG00000054448	-6.3905	0.000516258
GNG2	ENSBTAG00000003043	-6.41869	9.46871e-10
TTYH2	ENSBTAG00000011007	-6.47604	0.00895861
PKIB	ENSBTAG00000004394	-6.49638	0.000197459
CISH	ENSBTAG00000022622	-6.63048	0.00322116
DNAI4	ENSBTAG00000005442	-6.63664	0.0138343
PTPRN	ENSBTAG00000013798	-6.63763	0.000122769
ETS2	ENSBTAG00000009214	-6.66009	0.000764351
SMAD9	ENSBTAG00000007589	-6.66432	0.000735891
A2M	ENSBTAG00000018137	-6.6759	0.0121291
HS3ST1	ENSBTAG00000007449	-6.69821	0.00673964
MAPK15	ENSBTAG00000019864	-6.75617	0.000578681
EFNB2	ENSBTAG00000016991	-6.76463	1.7376e-06
IGFBP6	ENSBTAG00000021467	-6.79024	0.00010492
ZBTB7C	ENSBTAG00000013306	-6.85185	1.46859e-05
ITPKC	ENSBTAG00000019465	-6.8667	0.000244237
GDF11	ENSBTAG00000007417	-6.87049	0.016217
LY6E	ENSBTAG00000017040	-6.89201	0.00650368
ANGPTL4	ENSBTAG00000002473	-6.92555	5.92399e-05
MDFI	ENSBTAG00000019343	-6.96852	0.0432169
COL27A1	ENSBTAG00000019807	-7.04146	1.16628e-11
MMP19	ENSBTAG00000009051	-7.06906	0.0144383
PVR	ENSBTAG00000051298	-7.10477	0.000392737
CSPG4	ENSBTAG00000012219	-7.16327	5.91606e-07
ENSBTAG00000019919	ENSBTAG00000019919	-7.16921	0.00345989
BIRC3	ENSBTAG00000024918	-7.17623	0.000586555
PDGFRA	ENSBTAG00000007173	-7.21927	1.59155e-13
COL15A1	ENSBTAG00000010082	-7.22717	0.000102047
WNT5A	ENSBTAG00000020221	-7.29432	1.01985e-07
CTSH	ENSBTAG00000010992	-7.29805	0.00103661
BDKRB2	ENSBTAG00000021717	-7.31538	0.0267859
BOK	ENSBTAG00000008711	-7.34036	0.00443955
VGF	ENSBTAG00000009868	-7.37706	0.00119787
CD68	ENSBTAG00000000133	-7.43829	0.00983164
ACTA2	ENSBTAG00000014614	-7.45906	3.36732e-11
CBLN3	ENSBTAG00000010665	-7.49112	0.0235663
VASN	ENSBTAG00000046339	-7.53427	3.15023e-07
CREB3L1	ENSBTAG00000006143	-7.55482	3.27315e-17
DES	ENSBTAG00000005353	-7.56857	0.00409127
SULT1A1	ENSBTAG00000008635	-7.59461	6.87772e-07
CFAP54	ENSBTAG00000015792	-7.69725	0.00127079
ADGRA2	ENSBTAG00000008814	-7.70634	2.25821e-05
DOK7	ENSBTAG00000009742	-7.71894	0.0118452
SIRPA	ENSBTAG00000007213	-7.73169	0.000296003
ENSBTAG00000053952	ENSBTAG00000053952	-7.76034	0.000244536
CABYR	ENSBTAG00000005638	-7.8871	0.00860088
TF	ENSBTAG00000007273	-7.91193	0.0013387
LPAR1	ENSBTAG00000009654	-7.91594	0.0107883
ATP6AP1L	ENSBTAG00000050733	-7.93629	0.00117535
PLAT	ENSBTAG00000001244	-7.95779	0.00017165
ENSBTAG00000054745	ENSBTAG00000054745	-8.00818	0.0037929
HES4	ENSBTAG00000014705	-8.02982	0.00164301
B3GALT2	ENSBTAG00000019859	-8.0381	0.00471105
AHNAK	ENSBTAG00000013468	-8.05964	2.17377e-10
IGSF1_2	ENSBTAG00000054512	-8.19159	0.00302341
BMP2	ENSBTAG00000005111	-8.28635	4.00252e-06
ANKRD1	ENSBTAG00000011734	-8.33654	0.000564231
WDFY4	ENSBTAG00000023028	-8.39103	7.71848e-13
SLC43A3	ENSBTAG00000010060	-8.3978	3.52256e-08
ABHD12B	ENSBTAG00000044049	-8.45802	0.0433222
THBS2	ENSBTAG00000018810	-8.4698	1.77633e-05
WIPF1	ENSBTAG00000001585	-8.48791	0.000160766
PAX8	ENSBTAG00000019354	-8.56244	2.36318e-05
DUSP5	ENSBTAG00000020283	-8.57197	0.000347466
ARAF	ENSBTAG00000005039	-8.76024	2.96733e-13
UPK3B	ENSBTAG00000021430	-8.76517	0.00651632
TP53I11	ENSBTAG00000017228	-8.79589	0.000581451
OXT	ENSBTAG00000008026	-8.95131	7.18698e-07
ANKRD29	ENSBTAG00000000517	-9.03329	0.00886711
KIAA1671	ENSBTAG00000044022	-9.08989	9.55212e-11
CLEC14A	ENSBTAG00000006130	-9.09014	8.80787e-05
TMEM200A	ENSBTAG00000040543	-9.21041	3.02123e-09
SPINT3	ENSBTAG00000016127	-9.26672	0.0482835
ADAMTS1	ENSBTAG00000000706	-9.27065	5.88209e-12
SYN3	ENSBTAG00000020636	-9.27851	0.0179934
CLEC18C	ENSBTAG00000004766	-9.30258	0.000867803
CDC42EP1	ENSBTAG00000030258	-9.38985	7.71159e-17
CHST2	ENSBTAG00000011584	-9.44341	8.74157e-06
NDP	ENSBTAG00000012623	-9.46631	0.000187795
NRP1	ENSBTAG00000019866	-9.62759	3.69996e-14
FBLN1	ENSBTAG00000012088	-9.69921	6.08532e-06
NUAK1	ENSBTAG00000010457	-9.85564	2.32951e-08
DLC1	ENSBTAG00000015541	-10.0284	1.43883e-05
WNT5B	ENSBTAG00000054367	-10.0601	9.05173e-07
CSRP3	ENSBTAG00000011869	-10.1504	0.0017477
IL2RB	ENSBTAG00000016345	-10.3554	0.000279934
OLR1	ENSBTAG00000004547	-10.4273	4.10067e-07
PLAU	ENSBTAG00000005947	-10.4934	1.18514e-05
SMAD7	ENSBTAG00000012441	-10.5583	1.22432e-07
RGN	ENSBTAG00000046155	-10.5592	3.78891e-05
XIRP1	ENSBTAG00000046512	-10.7811	1.18406e-11
CSF1	ENSBTAG00000000283	-10.8244	2.12213e-06
ENSBTAG00000013919	ENSBTAG00000013919	-10.8316	0.00241597
SLCO4A1	ENSBTAG00000016388	-10.8354	0.00899884
GRO1	ENSBTAG00000037558	-10.8433	0.00406705
SPHK1	ENSBTAG00000008507	-11.0305	3.537e-07
B3GNT8	ENSBTAG00000016041	-11.0354	3.98494e-10
MMP17	ENSBTAG00000002145	-11.0799	0.000736735
PCDHGC4	ENSBTAG00000054197	-11.2944	0.045333
LUM	ENSBTAG00000001745	-11.2961	1.35183e-11
CSTB_1	ENSBTAG00000018189	-11.2975	0.000741437
ADGRB1	ENSBTAG00000006385	-11.3092	3.18431e-09
PTPRU	ENSBTAG00000012848	-11.3335	4.21059e-09
GJA5	ENSBTAG00000006720	-11.3484	0.00285518
PCDH18	ENSBTAG00000015549	-11.3859	0.000622062
LHB	ENSBTAG00000038735	-11.41	0.00505067
CAPS	ENSBTAG00000006069	-11.4466	0.000434856
ARHGAP28	ENSBTAG00000019036	-11.5255	0.000415211
MAF	ENSBTAG00000044192	-11.5778	8.51341e-17
MMP9	ENSBTAG00000020676	-11.5813	0.00239094
DOK5	ENSBTAG00000047975	-11.5919	0.00066962
GLDN	ENSBTAG00000002576	-12.0815	2.05752e-05
ENSBTAG00000054309	ENSBTAG00000054309	-12.098	0.0100394
NCAM1	ENSBTAG00000005710	-12.416	1.28189e-07
ARHGDIB	ENSBTAG00000006039	-12.5223	0.0193973
APOA1	ENSBTAG00000002258	-12.6854	4.39041e-16
CRYAB	ENSBTAG00000000434	-12.8644	6.61076e-13
SLC16A12	ENSBTAG00000004662	-12.9498	2.07486e-15
COL5A3	ENSBTAG00000010179	-12.9651	7.74361e-11
HCK	ENSBTAG00000007932	-13.0409	0.0365577
ODF3B	ENSBTAG00000026467	-13.0579	0.00422349
SELP	ENSBTAG00000020755	-13.2861	6.51446e-05
TNN	ENSBTAG00000015650	-13.3647	1.5015e-05
CLDN1	ENSBTAG00000013148	-13.4943	8.20883e-07
SERPINB2	ENSBTAG00000023198	-13.5052	2.99683e-09
RUNX2	ENSBTAG00000004104	-13.5464	2.60107e-11
DSP	ENSBTAG00000015106	-13.5537	4.76374e-05
CORO1A	ENSBTAG00000008631	-13.7624	0.0119931
GLIPR1	ENSBTAG00000011590	-13.9094	0.0124427
MAFB	ENSBTAG00000003396	-14.0964	0.0127329
SPRY4	ENSBTAG00000008250	-14.1906	4.60737e-05
LOXL2	ENSBTAG00000006214	-14.4711	1.76937e-06
ENSBTAG00000015651	ENSBTAG00000015651	-14.4726	0.00185677
PCDH7	ENSBTAG00000000061	-14.6501	3.7672e-10
ERP27	ENSBTAG00000006036	-14.7318	0.0165058
SGK1	ENSBTAG00000004269	-14.8654	1.64343e-05
ITGA7	ENSBTAG00000012897	-14.8783	1.39047e-07
HEYL	ENSBTAG00000008688	-14.9888	3.65289e-06
GPR83	ENSBTAG00000008923	-15.1474	0.00569762
GSTA5	ENSBTAG00000037949	-15.1786	3.10721e-06
MYB	ENSBTAG00000012074	-15.2562	0.000273924
CD99	ENSBTAG00000008114	-15.6494	1.33402e-19
ADAMTS14	ENSBTAG00000021177	-15.733	9.90416e-11
AXL	ENSBTAG00000003166	-15.7385	7.53021e-18
KLF9	ENSBTAG00000016229	-15.9822	0.000150391
CD74	ENSBTAG00000015228	-16.1577	0.0025079
SDC1	ENSBTAG00000011154	-16.4758	3.82524e-08
SFRP2	ENSBTAG00000018563	-16.5745	1.39978e-08
RIN1	ENSBTAG00000017681	-16.5941	7.81949e-06
CLDN7	ENSBTAG00000019448	-16.7457	0.000204846
LRP8	ENSBTAG00000000736	-17.0285	4.0905e-07
DCN	ENSBTAG00000003505	-17.0857	4.33581e-06
PLTP	ENSBTAG00000000559	-17.1172	0.000460024
CXCL2	ENSBTAG00000027513	-17.2153	0.00402688
P3H2	ENSBTAG00000021025	-17.2208	1.17776e-20
CD83	ENSBTAG00000050334	-17.6088	4.35967e-08
ENSBTAG00000055043	ENSBTAG00000055043	-17.62	0.00242151
CLDN3	ENSBTAG00000040432	-17.6882	0.00016541
LOXL4	ENSBTAG00000020895	-18.0142	1.29136e-09
LURAP1L	ENSBTAG00000010431	-18.2086	0.00109641
ENSBTAG00000038495	ENSBTAG00000038495	-18.4886	6.66668e-06
PTGIS	ENSBTAG00000017537	-18.6636	9.89201e-12
ENSBTAG00000050177	ENSBTAG00000050177	-18.7053	0.0135553
CFAP161	ENSBTAG00000011861	-18.9153	0.000599897
MAML2	ENSBTAG00000037962	-18.9413	0.000117199
MMP11	ENSBTAG00000006108	-19.4212	6.08532e-06
ANKRD55	ENSBTAG00000001001	-19.7937	1.23047e-07
GGTA1	ENSBTAG00000012090	-20.0318	0.000113864
F5	ENSBTAG00000017722	-20.1958	5.20866e-07
MICALL2	ENSBTAG00000003049	-20.2483	5.9528e-10
PAPPA	ENSBTAG00000004010	-20.2605	6.20602e-07
C3	ENSBTAG00000017280	-20.6869	1.94431e-06
ATOH8	ENSBTAG00000024000	-21.1676	0.00106216
TMEM91	ENSBTAG00000038711	-21.4328	0.00673516
MASP1	ENSBTAG00000012467	-21.4362	1.43574e-06
PDGFRB	ENSBTAG00000002804	-21.8524	1.1836e-25
VASH2	ENSBTAG00000003701	-22.1815	4.65703e-07
CACNA1G	ENSBTAG00000009835	-22.3182	0.000787042
ITGA5	ENSBTAG00000013745	-22.6199	1.7263e-16
COL5A2	ENSBTAG00000027020	-22.9594	2.50857e-08
PDLIM3	ENSBTAG00000017183	-23.1588	1.73714e-07
IGF2	ENSBTAG00000013066	-23.3626	2.18417e-08
VGLL3	ENSBTAG00000026156	-23.4955	0.00027949
THY1	ENSBTAG00000019627	-24.3147	1.72062e-08
CTHRC1	ENSBTAG00000032591	-24.3426	2.05953e-08
EREG	ENSBTAG00000010273	-24.8927	2.1785e-05
STARD13	ENSBTAG00000021815	-25.4266	2.2327e-08
HTRA3	ENSBTAG00000047613	-25.6682	7.11846e-18
CALD1	ENSBTAG00000013953	-25.7767	6.02556e-12
CYP26B1	ENSBTAG00000012212	-28.5496	6.43973e-19
NOTCH3	ENSBTAG00000043971	-28.7199	2.96315e-09
AHSG	ENSBTAG00000000522	-29.1169	6.89464e-06
CLDN5	ENSBTAG00000022020	-30.0885	5.42273e-07
NELL2	ENSBTAG00000032183	-31.0003	3.548e-07
MARCHF3	ENSBTAG00000006797	-32.2593	1.05483e-11
IGFBP5	ENSBTAG00000054218	-32.9774	1.32789e-19
TYRO3	ENSBTAG00000001694	-35.0934	3.62582e-63
GJB3	ENSBTAG00000012584	-39.4182	3.45428e-08
DLL1	ENSBTAG00000031476	-39.6436	2.44464e-07
HSPB7	ENSBTAG00000055045	-40.4453	6.47138e-14
FN1	ENSBTAG00000008300	-40.7271	4.07816e-21
VCAM1	ENSBTAG00000007773	-40.7688	5.65729e-08
SCG2	ENSBTAG00000021588	-41.2424	1.43189e-10
LIF	ENSBTAG00000007424	-42.3376	2.25279e-09
TGFB1	ENSBTAG00000020457	-43.0779	1.52691e-32
ARHGAP36	ENSBTAG00000021189	-44.9001	9.75344e-06
GFRA2	ENSBTAG00000020665	-45.1122	1.46667e-09
CEMIP	ENSBTAG00000007431	-46.5122	1.43933e-08
VIPR2	ENSBTAG00000037649	-54.1103	1.33532e-13
IFITM10	ENSBTAG00000047996	-55.3657	1.56057e-05
STEAP1	ENSBTAG00000015749	-55.9988	4.78908e-09
ZNF516	ENSBTAG00000004650	-59.7982	6.63645e-13
ITIH5	ENSBTAG00000013004	-63.5064	2.90403e-06
C1S	ENSBTAG00000004840	-66.1787	3.61036e-08
KCNE4	ENSBTAG00000006432	-67.1887	9.47327e-07
ENSBTAG00000049855	ENSBTAG00000049855	-67.3814	0.0022991
LTC4S	ENSBTAG00000009737	-73.4027	9.79386e-11
COL1A2	ENSBTAG00000013472	-77.9871	1.54574e-25
ENSBTAG00000023026	ENSBTAG00000023026	-86.9441	4.55012e-08
COL12A1	ENSBTAG00000020056	-92.245	1.7263e-16
ENSBTAG00000020928	ENSBTAG00000020928	-98.2762	6.27154e-11
COL3A1	ENSBTAG00000021466	-98.3692	3.37532e-18
TEAD4	ENSBTAG00000019788	-113.219	0.000543059
TNFRSF8	ENSBTAG00000039937	-124.878	0.0287446
TNFSF4	ENSBTAG00000002894	-141.008	0.0230348
C1QTNF5	ENSBTAG00000027766	-200.216	0.0110007
XCL1	ENSBTAG00000009938	-223.482	1.18127e-21
EMP1	ENSBTAG00000036078	-456.808	1.04126e-12
ANXA8L1	ENSBTAG00000018499	-457.968	1.33532e-13
TMEM26	ENSBTAG00000014484	-1198.66	0.000143272
MMP2	ENSBTAG00000019267	-1628.99	4.78343e-36
FC- Fold change, FDR- False discovery rate

## Sheet: Supp Table 3
Supp Table 3. Differentially expressed genes in the granulosa cells from the summer compared to the winter groups
Name	Identifier	FC	FDR
ENSBTAG00000050418	ENSBTAG00000050418	134.88	0.00655081
DNAH10	ENSBTAG00000016523	108.188	0.00954874
LRRC71	ENSBTAG00000012348	98.7108	0.0118277
DNAH11	ENSBTAG00000013078	84.2077	1.19189e-05
ACCSL	ENSBTAG00000012053	79.8871	0.0186493
DNAH6	ENSBTAG00000049566	68.1536	0.0248945
TMEM151B	ENSBTAG00000050799	65.4443	0.0284509
PLEKHS1	ENSBTAG00000011487	63.397	0.0276649
ZP2	ENSBTAG00000011504	61.6137	0.0290156
CCDC13	ENSBTAG00000013015	61.03	0.0304927
AGTR2	ENSBTAG00000040386	53.7541	0.0405635
ENSBTAG00000019881	ENSBTAG00000019881	53.7423	0.0382066
KPNA7	ENSBTAG00000015737	50.8775	0.0408388
CCDC160	ENSBTAG00000036349	50.3491	0.0468336
ENSBTAG00000054065	ENSBTAG00000054065	46.7779	0.0466747
MSTN	ENSBTAG00000011808	46.0641	0.000455665
C15H11orf97	ENSBTAG00000040449	40.9888	0.00054607
CEP126	ENSBTAG00000020032	34.9272	0.00109443
DYDC2	ENSBTAG00000032862	30.943	6.61006e-05
DNAJB13	ENSBTAG00000003682	28.808	0.00259489
DNAH5	ENSBTAG00000021972	27.6231	4.33794e-06
CFAP43	ENSBTAG00000014574	27.4045	0.000144803
DCDC2B	ENSBTAG00000026696	26.9883	0.000351881
LRRC36	ENSBTAG00000001838	25.5136	0.000296851
PCDH8	ENSBTAG00000018179	24.6215	2.75142e-05
LHB	ENSBTAG00000038735	23.2799	1.4123e-06
PLEKHG7	ENSBTAG00000000818	22.812	0.00820217
RSPH14	ENSBTAG00000036113	21.7901	5.66953e-06
AQP4	ENSBTAG00000051072	21.4004	0.000656932
CCDC180	ENSBTAG00000015378	20.6437	3.72744e-06
NEK10	ENSBTAG00000000220	20.5609	0.0105782
TSNAXIP1	ENSBTAG00000006387	20.2542	0.00116818
ENSBTAG00000052788	ENSBTAG00000052788	19.7897	0.0128135
ENSBTAG00000011713	ENSBTAG00000011713	19.4275	0.00291923
JAG2	ENSBTAG00000007319	18.8663	0.0158219
CYP2B6	ENSBTAG00000003871	18.1235	0.000235629
CCDC146	ENSBTAG00000009341	18.1051	0.00108547
CTH	ENSBTAG00000014791	17.9427	0.0164316
ENSBTAG00000055143	ENSBTAG00000055143	16.6968	0.0212703
CFAP57	ENSBTAG00000021547	16.3144	0.0223147
ENSBTAG00000031018	ENSBTAG00000031018	16.2688	0.0283241
NWD1	ENSBTAG00000009328	15.6952	0.00379665
F2	ENSBTAG00000007148	15.0247	0.0021171
H2BL1	ENSBTAG00000012775	14.8502	0.033841
KRT73	ENSBTAG00000037638	14.6577	0.0460289
CCDC39	ENSBTAG00000001969	14.6298	9.56203e-08
MME	ENSBTAG00000002075	14.6067	6.79451e-05
SLC1A3	ENSBTAG00000018245	14.4936	0.0345723
C16H1orf158	ENSBTAG00000012158	14.1381	0.00711137
ENSBTAG00000043545	ENSBTAG00000043545	14.0158	0.0370979
ZMYND10	ENSBTAG00000020965	13.7737	2.01565e-08
DNAH9	ENSBTAG00000022509	13.5059	5.483e-06
CFAP74	ENSBTAG00000005231	13.2588	0.00146697
CIBAR2	ENSBTAG00000020836	12.7871	0.000811633
ADM	ENSBTAG00000021048	12.5382	3.30546e-09
VWA3B	ENSBTAG00000034384	12.3151	0.000806093
TMEM267	ENSBTAG00000001457	11.7355	0.0120974
ACTA1	ENSBTAG00000046332	11.3178	0.0011005
CFAP251	ENSBTAG00000004187	11.1637	0.00546397
LRRIQ1	ENSBTAG00000027900	11.0503	0.00153669
WNT11	ENSBTAG00000010820	11.0499	0.0194984
MORN5	ENSBTAG00000004296	10.8544	0.0213232
PLCH1	ENSBTAG00000008307	10.7462	0.00251262
PHGR1	ENSBTAG00000049093	10.5622	8.39183e-05
SOX17	ENSBTAG00000005748	10.5293	2.81782e-05
ODF3B	ENSBTAG00000026467	10.5049	2.55747e-06
PACRG	ENSBTAG00000011106	10.4848	0.00620067
AGT	ENSBTAG00000012393	10.3765	0.0291196
ARMC3	ENSBTAG00000020929	10.138	3.07855e-05
NOTCH3	ENSBTAG00000043971	10.1241	0.00212666
FOXJ1	ENSBTAG00000007916	10.0653	7.35814e-11
TMEM212	ENSBTAG00000006174	10.0372	0.0105057
EFCAB10	ENSBTAG00000053355	10.0086	0.0038312
ENSBTAG00000051408	ENSBTAG00000051408	9.93432	9.38474e-11
CCDC60	ENSBTAG00000004693	9.90754	0.00820217
ZP3	ENSBTAG00000014834	9.82828	0.0102668
PARP3	ENSBTAG00000000671	9.69586	0.000886752
SLC2A1	ENSBTAG00000009617	9.58397	3.37043e-09
ENSBTAG00000054601	ENSBTAG00000054601	9.29036	0.00306173
C11H2orf81	ENSBTAG00000040226	9.17296	0.0263485
NME9	ENSBTAG00000012850	9.16032	0.000123355
ANKRD66	ENSBTAG00000047009	9.15102	0.0182744
DNAI3	ENSBTAG00000013778	9.03906	4.66487e-05
B4GALNT4	ENSBTAG00000024814	8.98469	0.0226439
SCG3	ENSBTAG00000017677	8.97456	0.000946917
ECT2L	ENSBTAG00000027312	8.87822	0.0238911
SPRY2	ENSBTAG00000001774	8.86933	1.43558e-08
PDCL2	ENSBTAG00000001772	8.84568	0.0478464
ANKRD65	ENSBTAG00000039055	8.82276	0.00485565
CCDC173	ENSBTAG00000001090	8.77626	0.00381414
XKR5	ENSBTAG00000007473	8.65229	0.00242577
CCN1	ENSBTAG00000009844	8.4628	4.00333e-15
MGC127055	ENSBTAG00000026501	8.33388	0.000154817
TUBA1D	ENSBTAG00000030973	8.29248	7.69421e-09
KCNRG	ENSBTAG00000008176	8.26206	0.0209123
CCDC126	ENSBTAG00000013010	8.10817	1.70886e-05
FOSL1	ENSBTAG00000006194	8.05948	2.48048e-05
CFAP54	ENSBTAG00000015792	7.98335	2.45085e-06
SPAG17	ENSBTAG00000001080	7.91461	0.000524978
FHAD1	ENSBTAG00000002408	7.89691	5.51595e-05
SPAG6	ENSBTAG00000033291	7.84085	8.39984e-05
VWA3A	ENSBTAG00000016244	7.76604	0.00448286
EPCAM	ENSBTAG00000006474	7.76424	1.42684e-06
IQCA1	ENSBTAG00000013505	7.65844	0.00182566
PMCH	ENSBTAG00000013008	7.58535	1.81521e-05
DAW1	ENSBTAG00000021327	7.505	0.00635629
RSPH10B	ENSBTAG00000005908	7.43041	0.000111803
TMTC2	ENSBTAG00000002888	7.37937	0.0237305
DNAJB14	ENSBTAG00000004426	7.35235	2.50688e-06
ENSBTAG00000015251	ENSBTAG00000015251	7.32429	0.00455501
KRT9	ENSBTAG00000047165	7.29859	1.98579e-06
MAP3K19	ENSBTAG00000014409	7.27679	0.0327573
C5H22orf23	ENSBTAG00000019563	7.2552	0.000591509
MYF6	ENSBTAG00000014003	7.25387	0.023155
NKPD1	ENSBTAG00000020074	7.24214	0.00840122
ENSBTAG00000053509	ENSBTAG00000053509	7.17846	0.0417952
SPATA18	ENSBTAG00000018106	7.16025	0.00124974
AMIGO2	ENSBTAG00000002025	7.08582	1.5586e-10
STK33	ENSBTAG00000011910	7.06194	0.000827508
ENSBTAG00000024849	ENSBTAG00000024849	7.03458	0.00199411
DRC3	ENSBTAG00000008798	7.00871	0.000147616
ROBO1	ENSBTAG00000009851	6.96727	0.000146286
ENSBTAG00000010458	ENSBTAG00000010458	6.9567	9.60385e-05
MYB	ENSBTAG00000012074	6.86402	0.00508491
KIAA2012	ENSBTAG00000034192	6.81341	0.00618558
DUSP5	ENSBTAG00000020283	6.7759	7.00427e-08
TTLL9	ENSBTAG00000005937	6.76528	0.0070406
MT2A	ENSBTAG00000023659	6.74942	6.40234e-12
F3	ENSBTAG00000007101	6.6916	5.08916e-07
DNAH1	ENSBTAG00000047794	6.596	0.00513893
CPT1B	ENSBTAG00000016048	6.54946	0.00440219
ENSBTAG00000019801	ENSBTAG00000019801	6.54233	0.0109319
AZIN2	ENSBTAG00000020548	6.45014	0.041934
SRGN	ENSBTAG00000017863	6.37694	2.35273e-12
EREG	ENSBTAG00000010273	6.33904	0.00115254
NTM	ENSBTAG00000010032	6.32147	0.0296421
FST	ENSBTAG00000003329	6.30483	7.36079e-13
ARRDC3	ENSBTAG00000007116	6.29643	1.67224e-16
FGFR2	ENSBTAG00000014064	6.24987	0.000951588
C3H1orf189	ENSBTAG00000033220	6.22547	0.00471162
FAM72A	ENSBTAG00000020227	6.21882	8.68777e-08
CFAP61	ENSBTAG00000009291	6.20164	0.00558563
SGMS2	ENSBTAG00000016805	6.12916	0.010635
LRRC23	ENSBTAG00000011273	6.11968	0.000618856
INHBA	ENSBTAG00000048508	6.11603	7.73741e-12
ZNF711	ENSBTAG00000002668	6.04309	2.82797e-12
AK7	ENSBTAG00000016854	6.03837	5.48548e-06
SEC14L3	ENSBTAG00000014464	6.02904	0.0314841
CCDC17	ENSBTAG00000008808	6.0054	0.0466159
DNAI7	ENSBTAG00000002972	5.97214	0.000902236
C3H1orf87	ENSBTAG00000009481	5.96463	0.00441792
DRC1	ENSBTAG00000009649	5.91952	0.000393105
DDIAS	ENSBTAG00000011636	5.89026	2.49099e-06
SCN9A	ENSBTAG00000002425	5.87407	0.00294826
CEP57L1	ENSBTAG00000019410	5.85048	0.0415088
PPP1R32	ENSBTAG00000014830	5.81209	0.00179759
ROPN1L	ENSBTAG00000003539	5.80071	0.0023755
PLOD2	ENSBTAG00000007331	5.79526	2.73516e-18
LETM2	ENSBTAG00000015444	5.76133	0.0172622
ERICH2	ENSBTAG00000051169	5.72461	0.0249444
DCDC1	ENSBTAG00000006060	5.65487	0.0259646
DNAH7	ENSBTAG00000016784	5.64052	0.00364447
PODXL2	ENSBTAG00000018031	5.5756	2.76678e-07
CFAP52	ENSBTAG00000017823	5.55147	0.00307866
FYB2	ENSBTAG00000009314	5.52797	0.0139397
TMEM187	ENSBTAG00000008278	5.5275	0.00661904
HBEGF	ENSBTAG00000021766	5.52195	4.99007e-05
FAM183A	ENSBTAG00000037555	5.49496	0.000361299
CFAP77	ENSBTAG00000019254	5.47674	0.0259576
KCNH3	ENSBTAG00000019277	5.44719	0.0448022
C3H1orf194	ENSBTAG00000001135	5.43524	0.00659555
ADAMTS19	ENSBTAG00000016145	5.4221	0.0428248
CCDC40	ENSBTAG00000016017	5.41769	0.0152966
ALG6	ENSBTAG00000030706	5.40673	1.4302e-10
PCNX4	ENSBTAG00000014096	5.35975	5.74185e-06
EDEM3	ENSBTAG00000019264	5.3459	1.05023e-17
GJA1	ENSBTAG00000001835	5.33437	2.46439e-12
SPACA9	ENSBTAG00000005189	5.27659	0.0321401
SPEF1	ENSBTAG00000006578	5.24526	0.0173508
ZFAND2A	ENSBTAG00000007402	5.23175	8.52367e-06
RIBC1	ENSBTAG00000017769	5.19326	4.41133e-06
SMIM5	ENSBTAG00000010758	5.16616	0.0146837
KCNJ8	ENSBTAG00000002551	5.1421	0.0274347
HSPA5	ENSBTAG00000007662	5.1297	6.61819e-11
GUCY2C	ENSBTAG00000019722	5.11148	0.00087418
ALG10	ENSBTAG00000030632	5.11096	2.09303e-10
IHH	ENSBTAG00000008452	5.10752	2.0442e-10
TMEM176A	ENSBTAG00000012078	5.10247	1.50967e-09
ODAD3	ENSBTAG00000008201	5.10219	0.0297537
LYPD3	ENSBTAG00000018077	5.09384	0.0195528
TMX1	ENSBTAG00000011225	5.07969	6.33994e-13
HES1	ENSBTAG00000000569	5.07244	0.00104578
C7H5orf15	ENSBTAG00000013112	5.06265	3.17159e-14
ENSBTAG00000015651	ENSBTAG00000015651	5.02856	0.0223818
RAB36	ENSBTAG00000017277	5.01597	0.00471162
ENSBTAG00000054998	ENSBTAG00000054998	5.01232	0.0140165
THEM6	ENSBTAG00000005063	4.97426	0.0424108
ATP2C2	ENSBTAG00000000945	4.94084	0.0168569
FAM216B	ENSBTAG00000003595	4.93459	0.0116894
SCN5A	ENSBTAG00000009155	4.90197	0.000606976
MERTK	ENSBTAG00000005828	4.89721	4.17841e-09
STC1	ENSBTAG00000001687	4.87586	5.32028e-06
DCK	ENSBTAG00000012397	4.80753	5.41588e-07
ATP11C	ENSBTAG00000016484	4.7882	5.38829e-19
SLC27A2	ENSBTAG00000004303	4.78085	0.00144507
ANO1	ENSBTAG00000009997	4.75219	0.00259266
PLN	ENSBTAG00000012931	4.73469	0.00249997
ENKUR	ENSBTAG00000015569	4.73053	0.00048194
GADD45A	ENSBTAG00000013860	4.71712	6.95081e-06
ENSBTAG00000052187	ENSBTAG00000052187	4.71688	8.48369e-12
ERO1A	ENSBTAG00000015716	4.71667	2.60759e-06
ALG8	ENSBTAG00000018192	4.70869	5.15714e-08
CLDN5	ENSBTAG00000022020	4.70069	0.0410926
C4H7orf57	ENSBTAG00000035064	4.70051	0.0307114
TM2D1	ENSBTAG00000017161	4.69107	8.17653e-08
CSPG4	ENSBTAG00000012219	4.65464	8.69298e-11
CAVIN4	ENSBTAG00000021992	4.6536	0.0351347
PCDH10	ENSBTAG00000019977	4.65333	0.0200861
IER2	ENSBTAG00000016354	4.63944	1.2124e-10
PTN	ENSBTAG00000002317	4.63075	2.66291e-10
ENSBTAG00000038112	ENSBTAG00000038112	4.61484	4.11651e-05
CENPK	ENSBTAG00000044175	4.55738	2.51127e-05
CCDC113	ENSBTAG00000014144	4.55044	0.0103239
UPK3BL1	ENSBTAG00000020524	4.53847	0.00195459
MANF	ENSBTAG00000031797	4.53346	1.99168e-10
SH3BGRL2	ENSBTAG00000055014	4.49875	0.000349937
RGS22	ENSBTAG00000019793	4.47492	0.00196472
NPHS2	ENSBTAG00000002167	4.46995	1.30069e-05
TMEM38B	ENSBTAG00000034867	4.4671	1.12802e-05
CA14	ENSBTAG00000021481	4.43478	5.29494e-07
DUSP8	ENSBTAG00000051211	4.42556	0.000277672
VGF	ENSBTAG00000009868	4.40854	0.000253715
ENSBTAG00000052532	ENSBTAG00000052532	4.39407	0.00126405
HMGN5	ENSBTAG00000001877	4.39008	7.97039e-12
KIF9	ENSBTAG00000019841	4.37993	0.0184593
HSP90B1	ENSBTAG00000003362	4.37692	1.05258e-08
RSPH4A	ENSBTAG00000011890	4.37317	0.0303878
TMEM179B	ENSBTAG00000009486	4.36942	3.23604e-09
NTN4	ENSBTAG00000003183	4.35837	2.77617e-05
GDF1	ENSBTAG00000020923	4.33081	0.0259285
C20H5orf34	ENSBTAG00000007461	4.32464	1.12358e-05
CPQ	ENSBTAG00000011908	4.32152	0.0354137
ENSBTAG00000008858	ENSBTAG00000008858	4.31189	0.0239375
PGF	ENSBTAG00000013688	4.30694	8.34267e-09
RECK	ENSBTAG00000000076	4.28644	4.97683e-08
ENSBTAG00000049380	ENSBTAG00000049380	4.25555	0.0287213
C1GALT1C1	ENSBTAG00000021410	4.24633	2.21481e-09
CDH12	ENSBTAG00000025893	4.23058	1.51582e-10
MFSD2A	ENSBTAG00000013054	4.19551	0.041822
ENSBTAG00000050526	ENSBTAG00000050526	4.18591	0.0446808
TMEM37	ENSBTAG00000026825	4.17745	0.000426143
ENSBTAG00000054727	ENSBTAG00000054727	4.16501	0.00268158
CENPQ	ENSBTAG00000020710	4.15625	2.75558e-06
INSIG1	ENSBTAG00000001592	4.15446	2.10087e-06
SYBU	ENSBTAG00000032548	4.12669	0.0252233
TMEM176B	ENSBTAG00000016766	4.12637	1.63584e-08
DNAI1	ENSBTAG00000008538	4.12526	0.0287079
H3-3B	ENSBTAG00000024909	4.1127	3.21071e-11
TMCO1	ENSBTAG00000010009	4.10875	1.93122e-06
SLC25A33	ENSBTAG00000003177	4.0941	1.34706e-06
ARL6IP5	ENSBTAG00000021506	4.08721	1.42428e-07
ENSBTAG00000046193	ENSBTAG00000046193	4.07106	2.46439e-12
SCG5	ENSBTAG00000032613	4.0619	7.37963e-05
RCN2	ENSBTAG00000015780	4.05004	1.79309e-12
PLPP3	ENSBTAG00000011640	4.04258	5.15942e-10
ENSBTAG00000050741	ENSBTAG00000050741	4.03047	0.034964
RIBC2	ENSBTAG00000003594	4.02327	0.0306035
UGGT2	ENSBTAG00000004401	4.01136	3.81285e-08
MZT1	ENSBTAG00000048960	4.00252	5.1441e-12
VWA7	ENSBTAG00000005630	4.00058	0.0183642
DNAH12	ENSBTAG00000020802	3.96311	0.00242335
DEGS1	ENSBTAG00000012705	3.95995	4.1132e-09
GPC4	ENSBTAG00000020644	3.95515	9.4017e-09
TEKT1	ENSBTAG00000007437	3.95398	0.0124968
TCIM	ENSBTAG00000033304	3.94841	2.37915e-05
TSGA10	ENSBTAG00000018991	3.93634	0.000371157
CDH2	ENSBTAG00000021190	3.93251	3.78697e-08
SLF1	ENSBTAG00000006107	3.91892	0.00233541
CCDC170	ENSBTAG00000004099	3.90488	0.0436124
CEP135	ENSBTAG00000009471	3.87474	8.9571e-05
CFAP69	ENSBTAG00000003508	3.86945	0.018683
NSL1	ENSBTAG00000011340	3.86587	4.19598e-05
SELENOS	ENSBTAG00000000640	3.86057	1.51347e-08
RASSF10	ENSBTAG00000011914	3.85777	0.0455421
SYT4	ENSBTAG00000001801	3.84664	3.72478e-06
ESRP1	ENSBTAG00000021838	3.84012	0.0179495
SRF	ENSBTAG00000012777	3.83773	4.75754e-08
PIGK	ENSBTAG00000031012	3.83522	2.57539e-07
FBXL2	ENSBTAG00000003952	3.82396	0.0410926
ITFG1	ENSBTAG00000004805	3.8183	6.51887e-12
FAM171B	ENSBTAG00000050392	3.8088	3.77586e-12
CLDN7	ENSBTAG00000019448	3.7977	0.00154244
PPIC	ENSBTAG00000001568	3.78925	4.48755e-10
LDLR	ENSBTAG00000012314	3.7862	1.34653e-11
GGH	ENSBTAG00000007534	3.782	4.94972e-06
LRRC10B	ENSBTAG00000047786	3.78176	0.0373175
SLC39A14	ENSBTAG00000019225	3.77624	2.03649e-11
NR4A1	ENSBTAG00000000507	3.7658	0.000519484
PHLDA1	ENSBTAG00000034985	3.75153	0.00114177
DNAJB9	ENSBTAG00000046588	3.74579	1.66095e-05
PDIA6	ENSBTAG00000001928	3.73685	1.27551e-06
TLCD5	ENSBTAG00000021342	3.71249	0.00837591
RRAD	ENSBTAG00000013929	3.69393	3.78697e-08
CITED4	ENSBTAG00000015113	3.69318	3.97964e-05
SLC33A1	ENSBTAG00000014318	3.69134	1.23957e-05
ROPN1	ENSBTAG00000006947	3.67715	0.0428969
NEIL3	ENSBTAG00000005825	3.67586	0.0237211
RNFT1	ENSBTAG00000009747	3.67194	1.58021e-14
CCDC65	ENSBTAG00000015825	3.66927	0.0036284
BRINP1	ENSBTAG00000015936	3.66593	0.00902254
TMEM237	ENSBTAG00000017437	3.66263	0.000249652
ARL6IP6	ENSBTAG00000001435	3.65962	2.31478e-06
TMEM41B	ENSBTAG00000001607	3.6561	1.17344e-05
SLC2A8	ENSBTAG00000006957	3.65592	0.00217974
PTHLH	ENSBTAG00000006538	3.63694	0.0236266
SLC2A3	ENSBTAG00000004556	3.63052	0.000266625
PCED1B	ENSBTAG00000011838	3.62365	4.65155e-05
EGR3	ENSBTAG00000019293	3.61961	0.00247206
ODF2L	ENSBTAG00000012907	3.61599	2.14412e-06
SNAPC1	ENSBTAG00000020937	3.60914	0.000696997
CRELD2	ENSBTAG00000047801	3.60377	1.50915e-08
SLC16A7	ENSBTAG00000021287	3.60056	0.00636331
EXO1	ENSBTAG00000009396	3.58764	0.0040976
CHSY1	ENSBTAG00000007357	3.58488	1.4732e-14
ENSBTAG00000051443	ENSBTAG00000051443	3.58129	0.00570122
F2R	ENSBTAG00000020199	3.56675	4.33625e-07
CENPE	ENSBTAG00000009035	3.56363	4.53619e-08
ACSL3	ENSBTAG00000017258	3.55705	4.76362e-07
SLC52A2	ENSBTAG00000000857	3.55567	3.8021e-08
RNF121	ENSBTAG00000014167	3.55203	2.07828e-08
ESCO2	ENSBTAG00000006551	3.54705	1.46499e-06
INHBB	ENSBTAG00000049058	3.54611	8.68777e-08
CRELD1	ENSBTAG00000010835	3.53693	8.34267e-09
MSMO1	ENSBTAG00000003068	3.53684	1.23601e-07
SUCO	ENSBTAG00000010169	3.53482	1.24768e-11
EDNRA	ENSBTAG00000013674	3.53151	0.0181477
DSEL	ENSBTAG00000037907	3.5278	0.000616575
GOLT1B	ENSBTAG00000000379	3.52552	1.33974e-06
GAREM1	ENSBTAG00000020286	3.52522	0.0140742
PON3	ENSBTAG00000034645	3.52457	0.0196704
CCNE2	ENSBTAG00000004906	3.51937	0.000883932
ADAM9	ENSBTAG00000017455	3.51889	2.77874e-08
C23H6orf141	ENSBTAG00000047591	3.50826	0.00579721
IQCD	ENSBTAG00000001806	3.50528	0.0232605
DYNLRB2	ENSBTAG00000017752	3.4902	0.00739495
BREH1	ENSBTAG00000001852	3.48695	0.0446391
GLRB	ENSBTAG00000021764	3.48542	0.00825514
MICALL2	ENSBTAG00000003049	3.48498	0.00517853
MYADM	ENSBTAG00000018152	3.48011	2.07828e-08
IQCG	ENSBTAG00000018025	3.47315	0.0116875
SPPL2B	ENSBTAG00000004524	3.47088	7.7983e-07
SLC30A6	ENSBTAG00000010898	3.47081	0.00051209
SINHCAF	ENSBTAG00000001161	3.46461	4.71884e-05
DOLK	ENSBTAG00000010601	3.45367	7.38586e-05
ROR2	ENSBTAG00000005092	3.45199	1.97289e-09
LTBP1	ENSBTAG00000019839	3.44698	2.72933e-10
NR2F1	ENSBTAG00000017599	3.44508	0.0118289
TACSTD2	ENSBTAG00000004381	3.44469	0.0491981
PIH1D2	ENSBTAG00000005156	3.44432	0.0377472
DHH	ENSBTAG00000000124	3.42976	0.0451592
TTC21A	ENSBTAG00000010477	3.4274	0.00128777
REEP4	ENSBTAG00000009504	3.42442	3.17984e-09
HAPLN3	ENSBTAG00000001740	3.42283	8.17583e-05
LRIG3	ENSBTAG00000002227	3.4137	0.00468858
LPL	ENSBTAG00000012855	3.41087	2.62657e-07
B4GALT4	ENSBTAG00000001390	3.39605	1.49161e-07
TMEFF1	ENSBTAG00000021991	3.39262	0.00420341
TMEM39A	ENSBTAG00000000213	3.39019	4.67172e-06
DNAI4	ENSBTAG00000005442	3.38784	0.00484194
IRF2BP2	ENSBTAG00000046841	3.38665	5.29339e-07
SEC62	ENSBTAG00000039442	3.37388	2.91474e-07
TMEM161B	ENSBTAG00000008484	3.3693	0.0016557
TTPA	ENSBTAG00000022471	3.36625	9.31643e-05
TMEM168	ENSBTAG00000021967	3.35178	0.000593908
SPCS2	ENSBTAG00000006644	3.35101	1.71101e-07
MFAP5	ENSBTAG00000000310	3.34047	0.0330111
LRRC46	ENSBTAG00000001830	3.3322	0.0310317
CDC6	ENSBTAG00000010384	3.33091	0.000139031
ADAM10	ENSBTAG00000005481	3.33	2.47739e-08
SLC30A7	ENSBTAG00000019027	3.3279	0.00804453
GREM1	ENSBTAG00000050495	3.32323	0.0117006
CGRRF1	ENSBTAG00000017141	3.32302	0.0157967
C1H3orf33	ENSBTAG00000005203	3.32213	0.00392871
DR1	ENSBTAG00000008737	3.32042	6.74158e-08
RSBN1	ENSBTAG00000031940	3.31519	0.000888994
DLL4	ENSBTAG00000010361	3.30881	0.000201852
GJA4	ENSBTAG00000013881	3.30433	0.0089459
ATP1B3	ENSBTAG00000014140	3.3002	1.1881e-08
TMEM138	ENSBTAG00000021604	3.29916	0.000640843
DNAJB11	ENSBTAG00000003151	3.2982	6.91485e-08
SERPINE1	ENSBTAG00000014465	3.28019	0.0011916
NABP1	ENSBTAG00000018653	3.27089	5.15942e-10
ENSBTAG00000008248	ENSBTAG00000008248	3.25443	0.0085454
MAGEH1	ENSBTAG00000039090	3.24553	2.77838e-06
IFRD1	ENSBTAG00000010549	3.2449	0.000105661
COQ10B	ENSBTAG00000004659	3.24471	1.02311e-06
STRA6	ENSBTAG00000007348	3.24404	2.60866e-07
LCORL	ENSBTAG00000046561	3.23309	0.00505987
ACER3	ENSBTAG00000017218	3.23102	0.00114584
BTG3	ENSBTAG00000018704	3.23063	1.51536e-07
MIS12	ENSBTAG00000020432	3.2283	0.00193559
PDK4	ENSBTAG00000014069	3.22559	7.65117e-06
DKKL1	ENSBTAG00000012186	3.22018	1.18378e-07
SELENOT	ENSBTAG00000031435	3.21661	5.03738e-10
RNF103	ENSBTAG00000020947	3.2164	2.47175e-06
WDR54	ENSBTAG00000000489	3.21542	0.00354711
SQLE	ENSBTAG00000005498	3.21387	1.12906e-07
GPX8	ENSBTAG00000021960	3.21189	8.58081e-07
SDC4	ENSBTAG00000015127	3.21157	0.00204239
ENSBTAG00000017759	ENSBTAG00000017759	3.21053	2.20199e-06
FIGNL1	ENSBTAG00000001500	3.20352	0.0105631
POGLUT2	ENSBTAG00000008880	3.19936	1.63025e-08
MITD1	ENSBTAG00000003970	3.19897	0.0131827
CITED2	ENSBTAG00000011224	3.19739	5.49535e-05
TTC14	ENSBTAG00000001968	3.19714	1.33974e-06
FIBIN	ENSBTAG00000006676	3.19445	0.0229081
SERPINE2	ENSBTAG00000008717	3.18365	5.2815e-06
BARD1	ENSBTAG00000033690	3.18327	0.00966058
DHRS7B	ENSBTAG00000010559	3.18161	4.83866e-05
E2F8	ENSBTAG00000017446	3.18127	0.00239208
SLC35A3	ENSBTAG00000012454	3.18093	6.90925e-05
ZCCHC10	ENSBTAG00000030616	3.17421	0.0103074
STIL	ENSBTAG00000017844	3.17138	0.0105006
CKAP2	ENSBTAG00000021162	3.16364	1.03536e-10
ECRG4	ENSBTAG00000012637	3.16027	0.000747847
ERGIC2	ENSBTAG00000011096	3.15733	1.86885e-08
B4GALT6	ENSBTAG00000044063	3.15597	4.44361e-05
SCML2	ENSBTAG00000009420	3.15213	0.0161189
SNX14	ENSBTAG00000018408	3.14129	6.31886e-06
CX3CL1	ENSBTAG00000024869	3.13904	0.0485146
KIF27	ENSBTAG00000020436	3.13383	0.00291691
CAPS	ENSBTAG00000006069	3.12861	0.000535642
CENPJ	ENSBTAG00000017048	3.12759	0.000923416
ST3GAL6	ENSBTAG00000004471	3.12234	5.1417e-08
PBK	ENSBTAG00000021069	3.12227	1.44934e-07
EXTL2	ENSBTAG00000019026	3.12083	1.10576e-05
EBP	ENSBTAG00000009287	3.119	3.29465e-06
CIART	ENSBTAG00000021487	3.116	0.0112848
ENSBTAG00000050919	ENSBTAG00000050919	3.11464	0.0282539
ARL6	ENSBTAG00000010091	3.11217	3.34987e-05
ZC2HC1A	ENSBTAG00000018902	3.11014	0.000296929
PDIA3	ENSBTAG00000017196	3.10746	5.35087e-06
NECTIN3	ENSBTAG00000013769	3.09048	0.0152818
ATP2A2	ENSBTAG00000001398	3.08642	1.32587e-08
TMEM60	ENSBTAG00000033290	3.0769	0.0025736
TMEM232	ENSBTAG00000030198	3.06626	0.0488706
NPTN	ENSBTAG00000008218	3.06397	9.67256e-08
NEU1	ENSBTAG00000005674	3.05643	3.45587e-06
TWSG1	ENSBTAG00000001805	3.05521	9.46141e-09
STT3B	ENSBTAG00000007438	3.05099	5.1441e-12
KNTC1	ENSBTAG00000019278	3.04847	1.27585e-05
CD320	ENSBTAG00000004403	3.04211	1.63199e-05
LIN9	ENSBTAG00000033267	3.04155	0.0113115
CYB561D2	ENSBTAG00000019163	3.03979	0.000329858
FAM216A	ENSBTAG00000022067	3.03876	0.0194033
ABCB6	ENSBTAG00000020607	3.03852	1.7101e-05
TTK	ENSBTAG00000005456	3.03583	0.00011952
BCAP31	ENSBTAG00000020547	3.03558	3.69724e-06
MT1A	ENSBTAG00000054808	3.03463	1.79221e-05
PLK2	ENSBTAG00000016771	3.03336	0.000239516
MINPP1	ENSBTAG00000005928	3.02242	1.46969e-06
TTC13	ENSBTAG00000010367	3.01538	0.000473843
TENT5A	ENSBTAG00000000995	3.01452	0.0390647
DZIP1L	ENSBTAG00000015198	3.01083	0.00623166
BRIX1	ENSBTAG00000019211	3.00749	2.45085e-06
EPDR1	ENSBTAG00000033197	3.00427	1.36924e-05
KIF20B	ENSBTAG00000005708	3.00106	4.76362e-07
FAM174A	ENSBTAG00000045909	3.00002	0.00127366
TRAPPC6B	ENSBTAG00000015023	2.99553	0.00040924
SIL1	ENSBTAG00000033747	2.99544	3.83928e-06
CEP55	ENSBTAG00000005129	2.99223	3.61934e-09
ORMDL1	ENSBTAG00000012561	2.98511	6.72754e-07
MAGT1	ENSBTAG00000045931	2.97097	3.61934e-09
THBS2	ENSBTAG00000018810	2.96362	0.000521211
H1-2	ENSBTAG00000011677	2.96001	0.0147332
BBS5	ENSBTAG00000010736	2.95892	0.0167288
P4HA1	ENSBTAG00000032996	2.95706	4.70985e-08
RPN2	ENSBTAG00000014648	2.95629	3.62598e-06
RMI1	ENSBTAG00000021135	2.948	0.00242335
SKIL	ENSBTAG00000004154	2.94771	0.000255027
SOD3	ENSBTAG00000013980	2.94711	0.0132691
ATP6AP1	ENSBTAG00000012117	2.93977	1.24256e-06
CCNA2	ENSBTAG00000004943	2.93975	7.51378e-09
CDH8	ENSBTAG00000022783	2.93688	0.0139787
OCIAD1	ENSBTAG00000010611	2.9307	2.8024e-08
MPDU1	ENSBTAG00000000134	2.93064	2.24887e-06
ARL6IP1	ENSBTAG00000049516	2.93016	1.26804e-07
HAUS3	ENSBTAG00000024787	2.9274	6.32699e-05
DNAJC25	ENSBTAG00000030960	2.92384	2.79516e-06
KLF10	ENSBTAG00000014396	2.9224	0.000213726
TMED1	ENSBTAG00000010968	2.92043	8.40427e-06
STT3A	ENSBTAG00000007203	2.91692	2.20937e-07
PEX2	ENSBTAG00000003885	2.91146	0.000473426
CNKSR3	ENSBTAG00000012674	2.9086	0.00122087
ATP6AP2	ENSBTAG00000017801	2.90016	1.01949e-06
PPP2R2B	ENSBTAG00000001862	2.8991	0.0247807
SGCE	ENSBTAG00000021282	2.89763	2.37915e-05
YAF2	ENSBTAG00000015025	2.88756	0.000646038
CLDN12	ENSBTAG00000019486	2.88731	0.00791495
ARNT2	ENSBTAG00000012351	2.88092	0.0314846
BHLHE41	ENSBTAG00000030575	2.88055	0.0295853
DEPDC1	ENSBTAG00000001343	2.87966	0.00121001
KNL1	ENSBTAG00000053398	2.87817	0.00196579
VEGFC	ENSBTAG00000014737	2.87641	6.4884e-06
MFAP3	ENSBTAG00000017079	2.8763	1.30193e-05
SEL1L	ENSBTAG00000008083	2.86843	1.92182e-09
CCNA1	ENSBTAG00000007284	2.86816	0.0207741
SCD	ENSBTAG00000055207	2.8679	3.84653e-06
FAM174C	ENSBTAG00000046542	2.86641	0.000270649
ECT2	ENSBTAG00000023814	2.8653	8.99674e-09
PCLAF	ENSBTAG00000039462	2.85861	6.91485e-08
S100B	ENSBTAG00000004777	2.85851	0.00823787
EFNA5	ENSBTAG00000016515	2.85557	6.97816e-07
C1D	ENSBTAG00000049002	2.85301	3.90249e-07
TMEM67	ENSBTAG00000044190	2.85201	0.0039332
TIPIN	ENSBTAG00000000372	2.85105	0.000753368
VWA1	ENSBTAG00000021294	2.85041	1.95038e-05
MFGE8	ENSBTAG00000003300	2.84947	2.62039e-05
SMC4	ENSBTAG00000005862	2.84758	2.46799e-08
MESD	ENSBTAG00000001565	2.84598	1.02307e-06
WASF1	ENSBTAG00000016627	2.84594	0.0157967
NPR3	ENSBTAG00000007665	2.84404	4.57919e-06
TEX30	ENSBTAG00000025221	2.84298	4.80338e-05
CSDC2	ENSBTAG00000004004	2.84103	0.00213721
INHA	ENSBTAG00000009972	2.83961	7.65676e-05
TMEM208	ENSBTAG00000002327	2.83601	1.18599e-05
CCDC14	ENSBTAG00000000566	2.83431	0.00306173
CEBPD	ENSBTAG00000046307	2.83091	0.000878213
NUF2	ENSBTAG00000007247	2.83024	9.30019e-07
POR	ENSBTAG00000017082	2.82307	2.33453e-06
TGIF1	ENSBTAG00000007718	2.82258	1.19973e-06
HYLS1	ENSBTAG00000010859	2.82077	0.0320353
DIPK2A	ENSBTAG00000007933	2.81981	0.000651422
SLC20A1	ENSBTAG00000007895	2.8182	1.04311e-06
PRDX4	ENSBTAG00000006165	2.81567	3.93574e-07
DPY19L1	ENSBTAG00000005785	2.8153	2.17988e-06
TMEM14A	ENSBTAG00000005206	2.8023	5.57056e-05
FLRT3	ENSBTAG00000003319	2.79646	0.00876507
SPINT2	ENSBTAG00000000182	2.79522	1.20884e-05
RELL1	ENSBTAG00000004329	2.79139	0.00379899
MAFF	ENSBTAG00000021435	2.78166	0.0135904
CETN4	ENSBTAG00000016147	2.78097	0.000197662
ZFAND5	ENSBTAG00000009417	2.77987	3.86247e-08
CYP51A1	ENSBTAG00000001992	2.77925	6.45309e-05
RCE1	ENSBTAG00000019696	2.77714	0.00203937
IER3IP1	ENSBTAG00000032961	2.77472	5.64493e-07
NECTIN2	ENSBTAG00000015318	2.77435	1.02369e-05
DDOST	ENSBTAG00000006085	2.77096	2.24968e-05
ARF2	ENSBTAG00000006785	2.7687	0.000151394
CENPP	ENSBTAG00000011814	2.76781	0.00740501
CCNC	ENSBTAG00000015744	2.76078	4.54318e-05
PTCH2	ENSBTAG00000024137	2.75809	0.0277177
TXNDC15	ENSBTAG00000014744	2.75238	1.9343e-05
PDIA4	ENSBTAG00000017143	2.75195	7.97969e-06
ANXA8L1	ENSBTAG00000018499	2.74897	0.00110508
TEX9	ENSBTAG00000031433	2.74629	0.00437883
MIGA1	ENSBTAG00000031044	2.74093	0.0369454
SGCB	ENSBTAG00000014601	2.74059	7.56398e-07
CDK1	ENSBTAG00000010109	2.73816	2.32267e-05
CBX8	ENSBTAG00000009107	2.73671	0.0109841
PACC1	ENSBTAG00000000758	2.73595	0.00867265
SPDL1	ENSBTAG00000008180	2.72886	7.83259e-05
CFAP161	ENSBTAG00000011861	2.72719	0.0456459
G6PC3	ENSBTAG00000016253	2.72701	3.8127e-06
SCN10A	ENSBTAG00000046911	2.72618	0.0418793
PRR11	ENSBTAG00000021681	2.7251	0.0334153
B3GNT2	ENSBTAG00000018046	2.7195	2.45328e-07
OSTC	ENSBTAG00000011611	2.71489	1.25132e-06
PPIG	ENSBTAG00000027789	2.71483	4.83745e-05
IFT74	ENSBTAG00000019568	2.71126	0.00307203
METTL18	ENSBTAG00000021671	2.71062	0.00952142
ERCC6L	ENSBTAG00000005607	2.70716	0.00128777
USP1	ENSBTAG00000020451	2.70647	1.68777e-07
SPTSSA	ENSBTAG00000013981	2.70564	2.8024e-08
JAGN1	ENSBTAG00000010832	2.70464	0.000630149
CDC37L1	ENSBTAG00000017137	2.70386	0.000183146
EMC7	ENSBTAG00000007385	2.69744	2.07213e-05
ENPP4	ENSBTAG00000003499	2.69742	0.000593189
DLGAP5	ENSBTAG00000002331	2.69708	1.9377e-06
CCNB3	ENSBTAG00000046286	2.6968	0.000163049
NPC1	ENSBTAG00000015195	2.696	2.08458e-06
ERP44	ENSBTAG00000009804	2.69586	2.86722e-07
IGSF3	ENSBTAG00000004849	2.69558	0.000408268
CLDND1	ENSBTAG00000020996	2.69399	5.94648e-06
SHBG	ENSBTAG00000004226	2.69268	0.043612
MAD2L1BP	ENSBTAG00000009548	2.69226	0.0423424
TVP23B	ENSBTAG00000048965	2.69193	6.29543e-05
PGRMC2	ENSBTAG00000010843	2.69073	2.11052e-05
CKS2	ENSBTAG00000001938	2.69038	1.30842e-08
C15H11orf96	ENSBTAG00000045822	2.68679	1.36737e-06
HMGB2	ENSBTAG00000015101	2.68582	3.83928e-06
KIF14	ENSBTAG00000021874	2.68392	0.00484273
GAS2L3	ENSBTAG00000049308	2.68206	0.026811
MTERF1	ENSBTAG00000045617	2.68005	0.042325
XXYLT1	ENSBTAG00000014564	2.67952	0.00292574
TNFRSF12A	ENSBTAG00000012082	2.67638	0.00690543
ADPGK	ENSBTAG00000001578	2.66806	4.17844e-06
CNPY4	ENSBTAG00000007016	2.66649	0.000303858
TERF1	ENSBTAG00000032982	2.66079	0.000254009
SLC35B3	ENSBTAG00000009157	2.65997	0.0114816
TSPAN6	ENSBTAG00000045550	2.65945	6.52375e-07
JKAMP	ENSBTAG00000003371	2.65678	0.000227745
KIT	ENSBTAG00000002699	2.6562	0.0348504
WFS1	ENSBTAG00000046671	2.65503	0.00278349
SARAF	ENSBTAG00000013579	2.65491	9.24378e-07
NCSTN	ENSBTAG00000004334	2.65377	2.27355e-06
SLC35B1	ENSBTAG00000006881	2.6535	1.79309e-06
AMDHD2	ENSBTAG00000001022	2.64463	5.41362e-05
PCYOX1L	ENSBTAG00000019951	2.64375	3.08862e-05
GET1	ENSBTAG00000013629	2.64367	0.000159231
PTP4A1	ENSBTAG00000002275	2.64302	4.38544e-10
HSF2	ENSBTAG00000012946	2.64012	0.000418673
IER3	ENSBTAG00000011358	2.63042	0.0016557
ATAD1	ENSBTAG00000000806	2.62732	2.01745e-06
NEDD9	ENSBTAG00000006287	2.62681	0.00349419
PPT2	ENSBTAG00000004436	2.62608	5.90186e-05
GADD45G	ENSBTAG00000003033	2.62473	0.000470778
ERG28	ENSBTAG00000011987	2.62433	0.00229793
AMACR	ENSBTAG00000021813	2.61939	3.6116e-06
ATF3	ENSBTAG00000008545	2.61806	0.0296702
TM6SF1	ENSBTAG00000012926	2.60879	0.0194636
RBM7	ENSBTAG00000008219	2.60724	1.15541e-05
NDC80	ENSBTAG00000021673	2.60439	1.17061e-05
LARGE2	ENSBTAG00000009607	2.60439	1.95038e-05
LRRC40	ENSBTAG00000008243	2.60163	0.000345504
GEN1	ENSBTAG00000020059	2.59517	0.0456459
LRP8	ENSBTAG00000000736	2.58933	0.00130482
FAM111B	ENSBTAG00000036016	2.58145	0.000141713
NRM	ENSBTAG00000006966	2.57993	2.88737e-05
RAD17	ENSBTAG00000002073	2.57768	0.000488611
TMEM106B	ENSBTAG00000019750	2.57679	0.0113862
CDADC1	ENSBTAG00000002271	2.57643	0.0133485
GPN3	ENSBTAG00000005347	2.57625	0.00931002
MED7	ENSBTAG00000050263	2.57409	0.000470766
ENSBTAG00000006819	ENSBTAG00000006819	2.56743	0.00142706
CXCL3	ENSBTAG00000037778	2.56722	0.0477006
ATP6V0B	ENSBTAG00000018889	2.56643	9.1572e-05
ORC4	ENSBTAG00000015291	2.56548	0.000117755
TFB2M	ENSBTAG00000000072	2.56399	7.89791e-05
IL4R	ENSBTAG00000001602	2.55918	2.98265e-05
CENPA	ENSBTAG00000023938	2.55903	9.17114e-07
FKRP	ENSBTAG00000050243	2.55461	0.0198353
MIS18BP1	ENSBTAG00000002613	2.55409	0.000449548
LRRC3B	ENSBTAG00000033140	2.55351	3.62598e-06
NPNT	ENSBTAG00000006686	2.55297	9.07842e-07
TECR	ENSBTAG00000012632	2.54753	1.92996e-05
POLQ	ENSBTAG00000001920	2.54693	0.00774084
ING2	ENSBTAG00000047706	2.5463	0.000325929
TMEM17	ENSBTAG00000000899	2.54607	0.0172881
CENPC	ENSBTAG00000001323	2.54571	0.000276019
XPO1	ENSBTAG00000013254	2.54547	5.45939e-08
LMAN2L	ENSBTAG00000003975	2.54483	0.00030937
SYT5	ENSBTAG00000002522	2.54313	0.00246328
ZBTB2	ENSBTAG00000014790	2.54228	0.0128135
TBC1D12	ENSBTAG00000009693	2.53601	0.0136867
TMEM259	ENSBTAG00000011351	2.53429	1.00021e-05
FSHR	ENSBTAG00000032424	2.52922	3.46744e-06
LPCAT3	ENSBTAG00000013127	2.52803	0.000237102
HJURP	ENSBTAG00000024726	2.528	1.64104e-05
NXNL2	ENSBTAG00000019958	2.52594	7.37963e-05
ZNF354A	ENSBTAG00000006428	2.52378	0.0474384
PDCD10	ENSBTAG00000031709	2.52259	2.65913e-05
KLHL13	ENSBTAG00000000501	2.52177	0.000250854
ENSBTAG00000051348	ENSBTAG00000051348	2.51742	0.0435774
RASL11B	ENSBTAG00000020647	2.51298	0.000890524
PACRGL	ENSBTAG00000033351	2.51255	0.0379802
ASPM	ENSBTAG00000007860	2.51174	7.71504e-05
CENPU	ENSBTAG00000018864	2.50972	0.00317952
ANKRD1	ENSBTAG00000011734	2.50653	0.0248939
TSNAX	ENSBTAG00000047434	2.5059	5.4348e-06
BMPR2	ENSBTAG00000006420	2.50226	0.000255246
TOX	ENSBTAG00000004954	2.49975	0.000263326
SRSF7	ENSBTAG00000014891	2.49902	3.59481e-06
CSNK1G3	ENSBTAG00000017550	2.49838	0.000176546
LAMC1	ENSBTAG00000011966	2.49619	2.2187e-06
PIGF	ENSBTAG00000015719	2.49371	0.00609631
ZDHHC6	ENSBTAG00000006713	2.49078	4.62624e-05
TUBB3	ENSBTAG00000023730	2.49059	0.028241
RFT1	ENSBTAG00000020973	2.49047	0.0493974
TBC1D8B	ENSBTAG00000046314	2.48653	0.0197562
CFAP70	ENSBTAG00000050814	2.48617	0.0468336
FAT1	ENSBTAG00000020657	2.48571	5.9038e-07
LRP5	ENSBTAG00000005903	2.48521	7.58219e-07
RDH14	ENSBTAG00000023928	2.48303	0.00345278
ATF6B	ENSBTAG00000008794	2.48211	1.59076e-05
RESF1	ENSBTAG00000004999	2.48109	1.62919e-07
SOX4	ENSBTAG00000051245	2.47941	0.0140437
IRX5	ENSBTAG00000004838	2.47703	0.0139787
VMP1	ENSBTAG00000011623	2.47613	0.00496368
FAM110B	ENSBTAG00000050550	2.47239	0.00368724
AK6	ENSBTAG00000046192	2.47198	0.00119738
RBM43	ENSBTAG00000016217	2.47145	0.00456592
KIF20A	ENSBTAG00000008758	2.46945	6.13212e-06
DTL	ENSBTAG00000018142	2.468	0.00302724
ELOVL6	ENSBTAG00000010564	2.46116	0.000176543
PRIMPOL	ENSBTAG00000018863	2.46055	0.002726
SEMA6D	ENSBTAG00000016800	2.45735	3.53407e-06
TM9SF2	ENSBTAG00000001589	2.4545	2.13532e-06
PRPF39	ENSBTAG00000002603	2.45387	0.00097084
ATF1	ENSBTAG00000018131	2.4529	1.11629e-05
LIN7C	ENSBTAG00000001460	2.44761	4.74218e-05
CCDC18	ENSBTAG00000027321	2.44085	0.0152894
SAPCD2	ENSBTAG00000047807	2.43937	0.00134665
TMEM198	ENSBTAG00000020540	2.43693	0.039115
DNAAF2	ENSBTAG00000004930	2.43675	0.00860435
CAMLG	ENSBTAG00000021519	2.43669	0.00213721
FAM3A	ENSBTAG00000012747	2.43208	0.000377898
PTCH1	ENSBTAG00000009903	2.42945	0.0242832
GOLM2	ENSBTAG00000012545	2.42925	5.57905e-07
PPIP5K2	ENSBTAG00000001485	2.42867	1.61261e-05
CRY1	ENSBTAG00000010149	2.42832	0.0257314
CANX	ENSBTAG00000048107	2.42395	3.95626e-05
NSMCE2	ENSBTAG00000009394	2.42303	0.0040801
LAMP2	ENSBTAG00000007399	2.42289	1.83912e-05
UTP23	ENSBTAG00000040422	2.42255	0.00930641
SUMF2	ENSBTAG00000008190	2.42151	7.02081e-05
MAGEF1	ENSBTAG00000019014	2.41785	0.00213944
ST8SIA5	ENSBTAG00000001770	2.41662	0.0277612
TRAM1	ENSBTAG00000007562	2.41632	2.2187e-06
BUB1B	ENSBTAG00000007237	2.41231	0.000105572
GMNN	ENSBTAG00000017329	2.40878	0.00116027
KIF18A	ENSBTAG00000002117	2.40827	0.00691247
TXNDC12	ENSBTAG00000011024	2.40812	4.67874e-05
TMEM33	ENSBTAG00000043958	2.40228	0.000307718
AMH	ENSBTAG00000014955	2.40004	0.000329858
LUM	ENSBTAG00000001745	2.39848	0.00030954
GPATCH2	ENSBTAG00000001574	2.3982	0.017115
AEBP2	ENSBTAG00000010818	2.39615	0.000981503
FKBP2	ENSBTAG00000013606	2.39585	0.00112297
MAPK15	ENSBTAG00000019864	2.38911	0.0219709
NUDT12	ENSBTAG00000027728	2.38766	0.00302139
GLG1	ENSBTAG00000002303	2.38665	2.61248e-05
B4GAT1	ENSBTAG00000022238	2.38167	0.000332886
ZDHHC13	ENSBTAG00000020642	2.38077	0.000510578
JSRP1	ENSBTAG00000014956	2.37615	0.000128485
SLC49A4	ENSBTAG00000005071	2.3753	0.0304366
MRPS18C	ENSBTAG00000018155	2.37406	0.00129529
FKBP14	ENSBTAG00000007870	2.37211	0.000546687
TMEM97	ENSBTAG00000008109	2.37204	3.97964e-05
EMX2	ENSBTAG00000003027	2.36763	0.0341973
LGALS3BP	ENSBTAG00000001368	2.36492	0.000431657
ITPRID2	ENSBTAG00000000937	2.36394	0.0143929
LRP12	ENSBTAG00000011516	2.36045	0.0220466
CIP2A	ENSBTAG00000017140	2.35961	0.0116993
MFAP2	ENSBTAG00000003832	2.35899	0.00392677
ARV1	ENSBTAG00000021822	2.35845	0.0063162
MFSD1	ENSBTAG00000009263	2.35813	0.00420341
GLT8D1	ENSBTAG00000014550	2.35534	0.000767878
UBC	ENSBTAG00000032436	2.35295	0.00774189
IFIT5	ENSBTAG00000017367	2.35168	0.000464402
ZNF624	ENSBTAG00000031071	2.35084	0.0431672
KIAA2013	ENSBTAG00000019388	2.35073	8.00485e-06
SLC35A5	ENSBTAG00000009085	2.35025	0.000396333
RCHY1	ENSBTAG00000007189	2.3496	0.000167781
HACD2	ENSBTAG00000023607	2.34927	0.00692126
HYOU1	ENSBTAG00000010322	2.34876	3.19917e-05
CBX3	ENSBTAG00000049437	2.34809	6.81299e-06
SKA3	ENSBTAG00000003314	2.34668	0.000180689
MKI67	ENSBTAG00000002444	2.34544	1.79096e-05
PLD3	ENSBTAG00000019150	2.34339	0.000186814
BLM	ENSBTAG00000020301	2.34211	0.0301417
RHBG	ENSBTAG00000012234	2.34148	0.0339344
TRA2A	ENSBTAG00000012622	2.3399	7.6877e-06
PIGT	ENSBTAG00000016122	2.33883	2.25736e-05
SHCBP1	ENSBTAG00000033441	2.33422	0.00193454
LTV1	ENSBTAG00000032163	2.33418	0.0049068
GLCCI1	ENSBTAG00000008533	2.33357	0.0399117
PPIL4	ENSBTAG00000016980	2.32851	0.00027738
CETN3	ENSBTAG00000014373	2.32752	2.24968e-05
SSR3	ENSBTAG00000018471	2.32695	1.0825e-05
TOPORS	ENSBTAG00000005905	2.32629	4.31052e-05
HEXA	ENSBTAG00000012981	2.32501	0.000767609
RPGR	ENSBTAG00000045867	2.32478	0.00929995
TOR2A	ENSBTAG00000013510	2.32331	0.024392
PTGES3	ENSBTAG00000017967	2.32284	9.25419e-06
PNPLA6	ENSBTAG00000032137	2.32192	0.000602373
TM2D3	ENSBTAG00000007649	2.32164	0.0373318
HAT1	ENSBTAG00000010118	2.31744	4.27245e-05
PLK4	ENSBTAG00000039552	2.31554	5.26033e-05
MTDH	ENSBTAG00000003098	2.31552	1.58818e-06
ZMPSTE24	ENSBTAG00000044178	2.31466	0.0100293
PRXL2C	ENSBTAG00000020749	2.31439	1.47448e-05
GTF2A1	ENSBTAG00000013652	2.31223	0.000221374
PLS3	ENSBTAG00000011613	2.31175	2.81758e-05
ATL2	ENSBTAG00000016167	2.30978	0.000108424
ACTB	ENSBTAG00000026199	2.30952	0.00073358
FHL2	ENSBTAG00000001086	2.30908	0.00291923
YEATS4	ENSBTAG00000002256	2.30811	0.000326079
CCNB1	ENSBTAG00000014239	2.30739	2.76167e-05
NTRK1	ENSBTAG00000003060	2.30564	0.0153284
SC5D	ENSBTAG00000019246	2.30497	0.0116894
IFT81	ENSBTAG00000020584	2.30426	0.0208465
NOCT	ENSBTAG00000005998	2.30421	0.00554178
P3H1	ENSBTAG00000017382	2.30279	0.000325913
TSEN2	ENSBTAG00000037980	2.29891	0.0428258
KIF23	ENSBTAG00000009983	2.29705	0.000100744
NCAPG2	ENSBTAG00000016131	2.29644	0.000490463
ZBED5	ENSBTAG00000010568	2.29494	0.00601712
BPNT2	ENSBTAG00000015637	2.29257	0.000308234
GBGT1	ENSBTAG00000030319	2.2902	0.00230458
COLGALT1	ENSBTAG00000012678	2.28735	0.000108174
TMEM165	ENSBTAG00000001269	2.28601	0.000282267
PIGB	ENSBTAG00000012740	2.28284	0.00866972
NUSAP1	ENSBTAG00000010774	2.28072	5.35087e-06
IKBIP	ENSBTAG00000021660	2.27834	0.000878213
ADAMTS3	ENSBTAG00000006507	2.27574	0.00741862
ELP4	ENSBTAG00000023831	2.27442	0.0375041
MMD	ENSBTAG00000000205	2.27373	0.000307156
CEP83	ENSBTAG00000004484	2.27334	0.00601077
ERRFI1	ENSBTAG00000006609	2.27291	0.0139336
SYNPR	ENSBTAG00000000265	2.27219	0.0267121
PCNA	ENSBTAG00000006065	2.26558	1.56518e-05
CALR	ENSBTAG00000015114	2.26541	0.00105926
BHLHE40	ENSBTAG00000009863	2.26465	0.0181589
EFHC1	ENSBTAG00000017810	2.2609	0.0366531
KLHDC1	ENSBTAG00000031697	2.26049	0.0209509
SLC16A1	ENSBTAG00000015107	2.25997	0.00581521
MCOLN1	ENSBTAG00000005592	2.25935	0.000329858
PTTG1	ENSBTAG00000012184	2.25782	1.72573e-05
YIPF1	ENSBTAG00000050962	2.25675	0.00873515
SRBD1	ENSBTAG00000007508	2.25577	0.00180327
LGR4	ENSBTAG00000002606	2.25504	0.00225462
SLC38A10	ENSBTAG00000018271	2.2543	0.000499834
TP53BP2	ENSBTAG00000012781	2.25263	0.00152164
C2CD2L	ENSBTAG00000015013	2.25172	0.00824307
TPX2	ENSBTAG00000018775	2.2512	4.11651e-05
ADCK2	ENSBTAG00000020484	2.25045	0.0054716
VPS37A	ENSBTAG00000010355	2.24801	0.00204738
SLC29A1	ENSBTAG00000015131	2.24704	0.000236708
ENSBTAG00000037775	ENSBTAG00000037775	2.24576	9.7482e-06
FOXM1	ENSBTAG00000015875	2.24536	0.00135355
SLC25A25	ENSBTAG00000011912	2.24459	0.00914253
CMTM6	ENSBTAG00000019526	2.24219	8.09712e-07
TMEM200A	ENSBTAG00000040543	2.24216	0.00902254
LBR	ENSBTAG00000008453	2.24148	0.0153545
PCDHGC3	ENSBTAG00000017349	2.24006	0.000232904
SPX	ENSBTAG00000053951	2.23974	0.00275136
TAF4	ENSBTAG00000047991	2.2383	0.00438207
SOAT1	ENSBTAG00000004059	2.23829	0.000390524
TMEM132A	ENSBTAG00000018364	2.23738	0.00323423
ENSBTAG00000020100	ENSBTAG00000020100	2.23477	0.000376178
CSGALNACT2	ENSBTAG00000005165	2.23401	0.0330236
GALNT18	ENSBTAG00000002914	2.23324	0.00343764
EGR1	ENSBTAG00000010069	2.23303	0.007259
DBF4	ENSBTAG00000014711	2.23203	0.00387872
ORC5	ENSBTAG00000040058	2.23044	0.0454787
GPAT4	ENSBTAG00000005730	2.23017	3.55848e-05
MED4	ENSBTAG00000019502	2.23015	0.000112309
PRXL2A	ENSBTAG00000021416	2.22865	0.000732087
CELSR2	ENSBTAG00000018804	2.22772	0.00733622
JUNB	ENSBTAG00000012046	2.22703	0.00636331
RTN3	ENSBTAG00000019204	2.22612	4.53841e-05
TMEM185A	ENSBTAG00000006818	2.226	0.000821539
CEP44	ENSBTAG00000020055	2.22599	0.00669383
CCN2	ENSBTAG00000006367	2.22581	0.00861237
RXYLT1	ENSBTAG00000004753	2.22539	0.00871517
CFAP97	ENSBTAG00000013211	2.2252	0.0051496
SAR1B	ENSBTAG00000021226	2.22367	0.00552597
KYAT3	ENSBTAG00000000505	2.2229	0.000205423
FUCA1	ENSBTAG00000030434	2.22239	0.000650192
DBT	ENSBTAG00000006320	2.22194	0.00124749
JUND	ENSBTAG00000052791	2.22052	0.00353369
DONSON	ENSBTAG00000035175	2.22029	0.00867157
TACC3	ENSBTAG00000011044	2.21922	6.74213e-05
VEGFA	ENSBTAG00000005339	2.2179	0.00293876
KIFC1	ENSBTAG00000001631	2.21773	1.36292e-05
KCTD18	ENSBTAG00000002272	2.21724	0.047856
GTSE1	ENSBTAG00000007102	2.21474	0.000131876
CHEK1	ENSBTAG00000017582	2.21328	0.0433256
VNN1	ENSBTAG00000015094	2.21278	0.00441792
SREK1	ENSBTAG00000007321	2.21222	8.88104e-05
NOP58	ENSBTAG00000005517	2.21053	5.35087e-06
KCNN2	ENSBTAG00000011076	2.20725	0.00712192
JAM3	ENSBTAG00000003176	2.20578	0.00392677
ERLIN1	ENSBTAG00000007588	2.20499	0.00031419
POLR2K	ENSBTAG00000022539	2.20453	0.00115268
PTPRM	ENSBTAG00000024015	2.20287	0.000371527
MPHOSPH6	ENSBTAG00000009746	2.20272	0.00824307
SIGMAR1	ENSBTAG00000015804	2.20261	0.000179146
DUS4L	ENSBTAG00000021849	2.20132	0.00692126
FANCD2	ENSBTAG00000010077	2.20055	0.00959513
AP1AR	ENSBTAG00000003941	2.2004	0.0429957
TMED4	ENSBTAG00000010612	2.19826	0.000125835
B3GNT3	ENSBTAG00000046750	2.19788	0.00248449
CCAR1	ENSBTAG00000033457	2.19502	1.00725e-05
SNX25	ENSBTAG00000010351	2.19425	0.00863996
ZBTB33	ENSBTAG00000017184	2.19382	0.020843
MOB4	ENSBTAG00000019116	2.1937	0.0111887
RAD18	ENSBTAG00000012142	2.19093	0.00021569
CENPN	ENSBTAG00000011635	2.19024	0.000915037
TRMT10C	ENSBTAG00000024027	2.19013	0.00122001
ZNF644	ENSBTAG00000011200	2.18927	0.0156207
RPE	ENSBTAG00000054647	2.18831	0.0411125
NR2C1	ENSBTAG00000017729	2.18772	0.0290156
PMS1	ENSBTAG00000018795	2.18644	0.0125287
EIF5B	ENSBTAG00000034255	2.18635	0.000838353
ETAA1	ENSBTAG00000011727	2.18603	0.00283832
SREBF1	ENSBTAG00000007884	2.18528	0.000877683
MOB1B	ENSBTAG00000016290	2.18461	0.0008741
MFSD14A	ENSBTAG00000015776	2.18418	0.000300468
RAB21_1	ENSBTAG00000053598	2.18323	0.000111536
ARID5B	ENSBTAG00000051333	2.18292	0.0330189
LZTS1	ENSBTAG00000000841	2.18269	0.00140085
CBX4	ENSBTAG00000049156	2.18213	0.000167496
CD72	ENSBTAG00000011409	2.18075	0.0234482
SERINC1	ENSBTAG00000000019	2.18074	0.000855927
SCARB2	ENSBTAG00000010956	2.17495	0.000861107
EGFR	ENSBTAG00000011628	2.17305	0.0137097
SHOC2	ENSBTAG00000007709	2.17235	0.00212645
PIGW	ENSBTAG00000034396	2.17234	0.0125391
VPS26A	ENSBTAG00000016882	2.17233	0.00017439
LAMTOR3	ENSBTAG00000007923	2.17141	0.00030139
PIM2	ENSBTAG00000004597	2.17082	0.0116993
RMDN2	ENSBTAG00000032905	2.17037	0.0466981
NUP37	ENSBTAG00000000022	2.16987	0.00778871
EPHA2	ENSBTAG00000000815	2.16807	0.00738463
SEC11A	ENSBTAG00000011239	2.16709	0.000616973
FITM2	ENSBTAG00000020030	2.16703	0.000267633
HERPUD1	ENSBTAG00000016896	2.1668	0.000294215
CCNB2	ENSBTAG00000005269	2.16562	0.000332177
APOOL	ENSBTAG00000021790	2.16463	0.00623277
LMAN2	ENSBTAG00000008034	2.16333	0.000616973
UBE3A	ENSBTAG00000002487	2.16302	1.38126e-05
EPHX1	ENSBTAG00000000140	2.16147	0.00501824
SEMA7A	ENSBTAG00000011446	2.15726	0.000752377
LRRC17	ENSBTAG00000024379	2.15648	0.0352427
NUDCD1	ENSBTAG00000007386	2.15618	0.00552597
TMEM135	ENSBTAG00000005482	2.1558	0.00692126
PRSS35	ENSBTAG00000052055	2.15507	2.71445e-05
REEP5	ENSBTAG00000012804	2.15437	8.90292e-06
LRRN2	ENSBTAG00000009111	2.15392	0.00527692
DEK	ENSBTAG00000012865	2.14977	0.000306925
SLC31A1	ENSBTAG00000021678	2.14973	0.000380562
TTC30A	ENSBTAG00000027694	2.14955	0.0117089
UBALD1	ENSBTAG00000026394	2.14766	0.0451592
UXS1	ENSBTAG00000005614	2.14711	9.2372e-05
NADK2	ENSBTAG00000011334	2.14613	0.00300134
ARMCX5	ENSBTAG00000010114	2.14602	0.0234721
TSFM	ENSBTAG00000016912	2.14426	0.000137071
PRC1	ENSBTAG00000018643	2.14411	1.78491e-05
GGCT	ENSBTAG00000010597	2.14271	0.0320843
PDIA5	ENSBTAG00000018877	2.14204	0.000771479
MCM10	ENSBTAG00000016406	2.14203	0.00615171
MGME1	ENSBTAG00000003425	2.14102	0.0123451
RMI2	ENSBTAG00000026375	2.14088	0.0213266
SRPRB	ENSBTAG00000044075	2.13933	0.00414807
SGO1	ENSBTAG00000000752	2.13841	0.00601077
GCLM	ENSBTAG00000007842	2.13674	0.00848304
SRSF5	ENSBTAG00000011596	2.1355	0.00065714
GINM1	ENSBTAG00000000880	2.13533	0.00015044
KIF15	ENSBTAG00000016726	2.13484	0.000423049
DLD	ENSBTAG00000001908	2.13471	7.36906e-05
HMGCR	ENSBTAG00000007840	2.13455	7.29665e-06
SCO2	ENSBTAG00000012609	2.13419	0.0237804
TROAP	ENSBTAG00000008499	2.13242	0.00174627
DIAPH3	ENSBTAG00000012443	2.1321	0.00502703
SYT11	ENSBTAG00000011209	2.13204	0.00556293
RRM2	ENSBTAG00000008216	2.13161	0.000117839
CHST8	ENSBTAG00000047670	2.1316	0.000272624
PKMYT1	ENSBTAG00000004729	2.13099	0.0138335
NEDD1	ENSBTAG00000001894	2.12647	0.00029582
C28H1orf131	ENSBTAG00000010765	2.12637	0.0192633
ADGRL2	ENSBTAG00000012305	2.12538	0.0033506
RAD50	ENSBTAG00000011252	2.12428	4.20494e-06
TPP1	ENSBTAG00000015403	2.12194	0.000882706
TAPBP	ENSBTAG00000016828	2.12145	5.03414e-05
CHIC2	ENSBTAG00000032660	2.12038	0.00778871
HYAL1	ENSBTAG00000000483	2.11809	0.00306737
SMAD4	ENSBTAG00000006919	2.11613	1.22384e-05
IBTK	ENSBTAG00000026716	2.11571	0.000215575
KTN1	ENSBTAG00000017713	2.11565	4.88046e-05
CENPW	ENSBTAG00000026704	2.11339	0.00161743
CDC20	ENSBTAG00000009819	2.11045	9.8754e-05
TTYH1	ENSBTAG00000003470	2.10917	0.0391968
LSG1	ENSBTAG00000008461	2.10729	0.000951874
ZNHIT2	ENSBTAG00000005073	2.10724	0.0149312
VMA21	ENSBTAG00000006296	2.10701	5.08978e-05
HSD17B1	ENSBTAG00000047604	2.10646	0.0057088
HLTF	ENSBTAG00000019704	2.10417	3.22837e-05
TOR1AIP1	ENSBTAG00000035226	2.10289	0.00168809
CCDC117	ENSBTAG00000003557	2.10285	0.000967411
NCAPG	ENSBTAG00000021582	2.1026	0.00014739
P3H4	ENSBTAG00000025752	2.10226	0.00690763
CHPF2	ENSBTAG00000014371	2.10049	0.0167903
CDC42EP4	ENSBTAG00000053044	2.0999	0.00198162
DSCC1	ENSBTAG00000015338	2.09972	0.020854
NCLN	ENSBTAG00000020759	2.09846	0.00179824
SERTAD3	ENSBTAG00000010502	2.09659	0.00247565
P4HA2	ENSBTAG00000001116	2.09521	0.000318871
OXNAD1	ENSBTAG00000004891	2.09334	0.0160998
RNF19A	ENSBTAG00000017833	2.09266	2.84676e-06
ELMOD2	ENSBTAG00000014007	2.09255	0.0367754
SLC16A3	ENSBTAG00000017461	2.09213	0.0166548
HELLS	ENSBTAG00000005979	2.09062	0.00712608
CNEP1R1	ENSBTAG00000033078	2.09048	0.0142912
MIS18A	ENSBTAG00000016619	2.09046	0.00516477
PFDN4	ENSBTAG00000008812	2.08963	0.000877961
CNIH1	ENSBTAG00000019500	2.0895	0.000813371
SLC35A1	ENSBTAG00000014057	2.08939	0.0108158
LRPAP1	ENSBTAG00000000073	2.0889	0.00556293
ANGEL2	ENSBTAG00000003702	2.08357	0.000292925
MSH2	ENSBTAG00000002742	2.08284	0.000514856
ERMARD	ENSBTAG00000000918	2.08208	0.00964011
TMUB2	ENSBTAG00000019660	2.08153	0.00766671
USP42	ENSBTAG00000000725	2.07708	0.0142088
EXT2	ENSBTAG00000019644	2.07409	0.000240778
SLC30A1	ENSBTAG00000010909	2.07276	0.00911587
ERI1	ENSBTAG00000009685	2.07235	0.00627012
RIOK2	ENSBTAG00000011763	2.07028	0.00040924
DHFR	ENSBTAG00000007681	2.06874	0.0020795
SLC35F5	ENSBTAG00000021103	2.06844	0.000488611
YIPF5	ENSBTAG00000012758	2.06786	6.41951e-05
FZD3	ENSBTAG00000035084	2.06725	0.0184737
TMED2	ENSBTAG00000039630	2.0654	4.50574e-05
TUBB6	ENSBTAG00000046337	2.06507	0.000282267
CSPP1	ENSBTAG00000014689	2.06258	0.0106937
B3GLCT	ENSBTAG00000033412	2.06085	0.0463557
TMEM19	ENSBTAG00000012272	2.06005	0.0194984
BMPR1A	ENSBTAG00000000231	2.05826	0.0112567
CHST14	ENSBTAG00000004421	2.05583	0.00609708
NSUN3	ENSBTAG00000015728	2.05434	0.00623555
DECR1	ENSBTAG00000019663	2.05094	0.0454347
NCAPD2	ENSBTAG00000014730	2.05055	0.00100824
TMED7	ENSBTAG00000035030	2.05029	0.000180141
GPSM2	ENSBTAG00000017124	2.04958	0.00152686
KPNA2	ENSBTAG00000012225	2.04859	0.000199151
TMEM50A	ENSBTAG00000001296	2.04739	0.000347584
EIF4E	ENSBTAG00000009522	2.04699	5.53015e-05
ABCB8	ENSBTAG00000007759	2.04584	0.00222845
RSRP1	ENSBTAG00000015222	2.04556	0.0186166
SPCS3	ENSBTAG00000014146	2.04521	0.00839229
BUB1	ENSBTAG00000021181	2.04257	0.000448093
HYAL2	ENSBTAG00000000484	2.04232	0.00370426
CDCA2	ENSBTAG00000002756	2.04212	0.00151059
CENPF	ENSBTAG00000024449	2.04079	0.00168888
SLC39A6	ENSBTAG00000000998	2.04077	0.027292
CCNL1	ENSBTAG00000003851	2.0403	0.00622284
MINDY3	ENSBTAG00000010387	2.03842	0.000172399
MELK	ENSBTAG00000021686	2.03765	0.00464771
PLIN2	ENSBTAG00000005718	2.03275	0.00987747
KIF11	ENSBTAG00000009383	2.03203	0.00648552
HMMR	ENSBTAG00000014773	2.0311	0.000867141
FGFRL1	ENSBTAG00000027464	2.03065	0.0137502
NAGLU	ENSBTAG00000047956	2.02905	0.00258922
LZTFL1	ENSBTAG00000001484	2.02901	0.000430257
ADGRA3	ENSBTAG00000004653	2.02741	0.000123355
AURKB	ENSBTAG00000001717	2.02738	0.000119255
NUP107	ENSBTAG00000006911	2.02726	0.00298808
UFL1	ENSBTAG00000020410	2.02698	0.0298002
TAF1D	ENSBTAG00000003545	2.02656	0.00952142
SLC30A5	ENSBTAG00000001013	2.0245	0.00134665
SLC12A7	ENSBTAG00000006775	2.02392	0.0007212
DPH6	ENSBTAG00000001364	2.02381	0.00820217
UTP15	ENSBTAG00000006843	2.02274	0.0219802
MBD4	ENSBTAG00000021645	2.02195	0.0299655
TRIB2	ENSBTAG00000016045	2.02151	0.00259489
CAPRIN2	ENSBTAG00000019373	2.02114	0.000294215
IKZF5	ENSBTAG00000023847	2.02102	0.0417952
DCHS1	ENSBTAG00000015405	2.02046	0.00599568
H1-10	ENSBTAG00000040116	2.01983	0.000777183
MDFIC	ENSBTAG00000021543	2.01963	0.000253715
NXT2	ENSBTAG00000020739	2.01926	0.00548625
NUS1	ENSBTAG00000053374	2.01794	0.000388418
MEST	ENSBTAG00000017223	2.016	0.0166185
VCAN	ENSBTAG00000014906	2.01559	0.00616295
ENC1	ENSBTAG00000026369	2.01555	0.0475682
PIGU	ENSBTAG00000011620	2.01491	0.00461745
SKA1	ENSBTAG00000018216	2.01418	0.0143063
SLC35A2	ENSBTAG00000002768	2.01331	0.0272007
SGO2	ENSBTAG00000031579	2.01174	0.00865223
SREBF2	ENSBTAG00000014265	2.01058	0.000117755
POFUT2	ENSBTAG00000007818	2.0098	0.00213721
RECQL	ENSBTAG00000021083	2.00965	0.00112297
MANSC1	ENSBTAG00000008721	2.00826	0.0164578
PRPF38A	ENSBTAG00000002720	2.00774	0.0012983
RNF139	ENSBTAG00000020399	2.00584	0.017483
RAD54L	ENSBTAG00000019901	2.00508	0.00431999
LOXL3	ENSBTAG00000018578	2.00444	0.00238353
TTYH3	ENSBTAG00000005934	2.00223	0.00942162
JAM2	ENSBTAG00000000603	2.002	0.0040976
TMEM47	ENSBTAG00000014304	2.00192	0.00420341
SLC12A9	ENSBTAG00000001131	2.00092	0.0336947
ID2	ENSBTAG00000021187	2.0003	0.00030396
BOLA-DMB	ENSBTAG00000012451	-2.0002	0.043803
RPL32	ENSBTAG00000015283	-2.00242	0.00102104
PGAP2	ENSBTAG00000008433	-2.00454	0.0377209
EZH1	ENSBTAG00000021918	-2.00597	0.0123452
SLC25A6	ENSBTAG00000047418	-2.00719	0.00238592
AGRN	ENSBTAG00000013191	-2.00933	0.00538251
ECHDC2	ENSBTAG00000002910	-2.01738	0.0282539
SURF6	ENSBTAG00000011554	-2.01755	0.035816
FLOT1	ENSBTAG00000009960	-2.02017	0.00198938
RPL24	ENSBTAG00000013461	-2.02501	0.000751925
TNFRSF1B	ENSBTAG00000024928	-2.02511	0.0105057
ANTXR1	ENSBTAG00000007808	-2.02739	0.0220789
UQCRH	ENSBTAG00000009603	-2.03195	5.32433e-05
ENSBTAG00000045937	ENSBTAG00000045937	-2.03513	0.00126742
BoLA	ENSBTAG00000005182	-2.03542	0.0118185
ACAP3	ENSBTAG00000009856	-2.03689	0.0248265
NIBAN2	ENSBTAG00000012847	-2.03937	0.0042764
GMDS	ENSBTAG00000012058	-2.04084	0.00650122
STK40	ENSBTAG00000015969	-2.04251	0.0394545
NUMA1	ENSBTAG00000018449	-2.04263	0.000927605
KANK2	ENSBTAG00000009568	-2.0438	0.012558
LY6E	ENSBTAG00000017040	-2.04825	0.00236861
RPL35	ENSBTAG00000003205	-2.0492	0.00134784
DNAJC15	ENSBTAG00000034785	-2.05206	0.019806
SERGEF	ENSBTAG00000005340	-2.05298	0.0461317
CORO7	ENSBTAG00000009201	-2.0531	0.0400744
CCDC28B	ENSBTAG00000015104	-2.05579	0.0149014
ACSS2	ENSBTAG00000013303	-2.06283	0.00110578
ZSWIM9	ENSBTAG00000014597	-2.06465	0.02746
RAB31	ENSBTAG00000046533	-2.06739	0.00622284
B9D1	ENSBTAG00000017790	-2.06881	0.00327745
CAMK2G	ENSBTAG00000012667	-2.07042	0.0326545
CCDC85C	ENSBTAG00000025181	-2.07305	0.0169555
DHDDS	ENSBTAG00000003235	-2.07363	0.0290156
RPL13A	ENSBTAG00000005296	-2.08104	0.00134665
DNPH1	ENSBTAG00000019913	-2.08111	0.00279375
RPL28	ENSBTAG00000023343	-2.08149	0.00141785
FOXO4	ENSBTAG00000004879	-2.08429	0.0330236
PKD2	ENSBTAG00000020031	-2.08562	0.0197087
MICAL1	ENSBTAG00000008147	-2.08612	0.0428248
TEF	ENSBTAG00000016580	-2.0885	0.00466415
ATP5IF1	ENSBTAG00000006342	-2.10385	0.00065965
IFI35	ENSBTAG00000007389	-2.10399	0.0107708
RPL37A	ENSBTAG00000051254	-2.10678	0.000380562
CUEDC1	ENSBTAG00000007147	-2.10731	0.00144507
ENSBTAG00000022204	ENSBTAG00000022204	-2.10745	0.000925812
PTGDS	ENSBTAG00000015074	-2.10903	0.0192633
STK38	ENSBTAG00000011126	-2.11642	0.00307866
PALM	ENSBTAG00000019771	-2.11775	0.00707036
RPS23	ENSBTAG00000013358	-2.12219	0.0004305
FBLN1	ENSBTAG00000012088	-2.12658	0.00537312
SMOX	ENSBTAG00000001112	-2.1267	0.0237173
SLC44A2	ENSBTAG00000002628	-2.12949	7.52376e-05
ENSBTAG00000048386	ENSBTAG00000048386	-2.13027	0.00010193
S100A13	ENSBTAG00000021378	-2.13831	0.000130569
RPL35A	ENSBTAG00000014208	-2.14157	0.00024299
MPP1	ENSBTAG00000013046	-2.14832	3.13133e-05
SIDT2	ENSBTAG00000007192	-2.15339	0.0295744
AGFG2	ENSBTAG00000000713	-2.15606	0.006703
TFPI2	ENSBTAG00000015844	-2.16421	0.0385596
LTBP3	ENSBTAG00000006747	-2.16423	0.000637464
FAU	ENSBTAG00000020807	-2.16786	0.000181356
LBH	ENSBTAG00000026111	-2.1705	0.0145042
RNASET2	ENSBTAG00000014494	-2.17178	0.00736071
VASP	ENSBTAG00000019604	-2.17317	0.00114611
NPDC1	ENSBTAG00000046140	-2.17507	0.0142088
CALB2	ENSBTAG00000001075	-2.17665	0.00233686
KIAA1522	ENSBTAG00000018062	-2.18053	0.0310873
CLTB	ENSBTAG00000010740	-2.18577	8.17583e-05
C28H1orf198	ENSBTAG00000023074	-2.18623	0.0285562
EML3	ENSBTAG00000011872	-2.18818	0.00378608
ND4	ENSBTAG00000043577	-2.18919	0.0276846
TSC22D3	ENSBTAG00000045877	-2.19529	0.00113982
TOMM7	ENSBTAG00000051150	-2.19703	6.91756e-05
RIOX1	ENSBTAG00000025372	-2.19728	0.0232605
MAPRE2	ENSBTAG00000007520	-2.19842	0.0146133
NPR1	ENSBTAG00000006234	-2.19921	0.00605794
OSTF1	ENSBTAG00000002746	-2.20387	0.00517853
GSTT1	ENSBTAG00000040298	-2.20448	0.00776824
PKHD1L1	ENSBTAG00000026247	-2.20466	0.000602601
NFKBIA	ENSBTAG00000016683	-2.21234	0.0178997
STAT6	ENSBTAG00000006335	-2.2151	0.000808738
FAM53B	ENSBTAG00000012970	-2.21517	0.00379973
CC2D1B	ENSBTAG00000015896	-2.22419	0.00501824
NAPRT	ENSBTAG00000014642	-2.22454	0.0231317
SH3KBP1	ENSBTAG00000003727	-2.22534	0.0199201
ENSBTAG00000049368	ENSBTAG00000049368	-2.22896	0.049466
PDLIM1	ENSBTAG00000011182	-2.23477	0.00163492
SSBP4	ENSBTAG00000003947	-2.23773	0.00441159
SEPTIN6	ENSBTAG00000004291	-2.24827	0.0209595
THAP11	ENSBTAG00000006411	-2.25422	0.00475737
SELENBP1	ENSBTAG00000008091	-2.25682	0.0255251
NCKAP5L	ENSBTAG00000004851	-2.26207	0.00614099
UQCR11	ENSBTAG00000008692	-2.26746	2.25145e-06
ENSBTAG00000027787	ENSBTAG00000027787	-2.27649	0.0443075
ARAP1	ENSBTAG00000002051	-2.28217	0.000699231
NXN	ENSBTAG00000000855	-2.28341	0.00235925
LASP1	ENSBTAG00000030587	-2.28388	2.45085e-06
NOP53	ENSBTAG00000021192	-2.28406	1.27032e-07
WARS1	ENSBTAG00000004679	-2.28508	1.43392e-06
MLLT6	ENSBTAG00000011532	-2.28644	0.0039332
TNIP1	ENSBTAG00000012671	-2.28807	4.88046e-05
PCBD2	ENSBTAG00000050621	-2.29019	0.00512292
SOD2	ENSBTAG00000006523	-2.29118	0.0009836
B2M	ENSBTAG00000012330	-2.30348	9.1572e-05
SH3BP1	ENSBTAG00000030257	-2.30496	0.0263161
FRMD4B	ENSBTAG00000007624	-2.30721	0.0240495
MAPK13	ENSBTAG00000010007	-2.30811	0.017891
PKIG	ENSBTAG00000005275	-2.31655	0.0051982
RPS17	ENSBTAG00000000622	-2.31696	0.000121303
RHOU	ENSBTAG00000018691	-2.31898	0.0385082
PHYHD1	ENSBTAG00000038831	-2.32819	0.00296239
PFKP	ENSBTAG00000002683	-2.33167	0.00188154
FBP1	ENSBTAG00000009733	-2.34926	0.00203937
ENSBTAG00000013919	ENSBTAG00000013919	-2.34948	0.00036691
CDH3	ENSBTAG00000033248	-2.3505	0.0365959
ELMO3	ENSBTAG00000001286	-2.35397	0.0101657
AKNA	ENSBTAG00000017306	-2.35608	0.00919164
PLEKHA7	ENSBTAG00000006974	-2.36214	0.00123867
FAM107A	ENSBTAG00000046763	-2.36874	0.0344291
TAP1	ENSBTAG00000008953	-2.37338	0.00165243
CD109	ENSBTAG00000013222	-2.37627	0.0158219
CDH1	ENSBTAG00000015991	-2.38172	0.0064289
CCDC80	ENSBTAG00000010793	-2.38259	0.000219833
PARP10	ENSBTAG00000009677	-2.38857	0.00424239
SERF1A	ENSBTAG00000034360	-2.39207	0.00880727
SERPINB1	ENSBTAG00000011975	-2.39633	0.000324683
SEMA3C	ENSBTAG00000006138	-2.40018	0.0128256
NDUFB1	ENSBTAG00000015156	-2.43027	3.95626e-05
ZFP36L1	ENSBTAG00000025434	-2.43206	8.63673e-06
UBE2L6	ENSBTAG00000012989	-2.43636	0.0429213
VAT1	ENSBTAG00000007390	-2.44372	0.000247419
HDDC3	ENSBTAG00000018637	-2.45214	0.00137303
S100A1	ENSBTAG00000005163	-2.45533	0.0186601
THBD	ENSBTAG00000048591	-2.45597	0.0106225
BOLA-DRA	ENSBTAG00000010645	-2.45913	0.000380562
JADE2	ENSBTAG00000021687	-2.47076	0.00360357
PCSK1N	ENSBTAG00000013250	-2.47235	0.0485726
ACTN1	ENSBTAG00000018255	-2.47599	0.00107897
RAB3D	ENSBTAG00000002148	-2.48545	0.00212758
CYTB	ENSBTAG00000043550	-2.49763	0.00513893
MXD4	ENSBTAG00000015209	-2.52086	2.31983e-06
AKIP1	ENSBTAG00000001922	-2.52197	0.00928897
IRF7	ENSBTAG00000047680	-2.52449	0.0248384
FIS1	ENSBTAG00000007900	-2.53229	6.2368e-08
COL1A1	ENSBTAG00000013103	-2.53935	0.00036033
PRKCZ	ENSBTAG00000014119	-2.54223	0.0419468
SAT1	ENSBTAG00000017363	-2.54533	4.87355e-05
TBC1D2	ENSBTAG00000019550	-2.54682	0.0330189
LGALS9	ENSBTAG00000006846	-2.55192	0.0015054
TPPP	ENSBTAG00000052247	-2.55895	0.0307524
DHX58	ENSBTAG00000046580	-2.56576	0.0158156
ENSBTAG00000030593	ENSBTAG00000030593	-2.56796	0.0487916
ROMO1	ENSBTAG00000027361	-2.5692	2.0606e-07
RPL36	ENSBTAG00000001794	-2.5698	6.09051e-06
ADGRE5	ENSBTAG00000021818	-2.57889	0.000100167
IGFBP3	ENSBTAG00000003994	-2.58062	0.00125537
GLRX	ENSBTAG00000038186	-2.58221	0.015765
ACSM1	ENSBTAG00000001417	-2.58346	0.000558067
MYL9	ENSBTAG00000011473	-2.58942	2.37525e-08
PXN	ENSBTAG00000018108	-2.59019	8.93913e-05
BOLA-NC1	ENSBTAG00000019386	-2.59127	0.00226787
PPP1R12B	ENSBTAG00000011772	-2.59346	0.0070162
NIBAN1	ENSBTAG00000014548	-2.60201	5.95776e-06
PLEC	ENSBTAG00000011922	-2.60863	2.87805e-06
EFEMP2	ENSBTAG00000021457	-2.61734	0.0160686
SLC40A1	ENSBTAG00000010498	-2.62024	0.000809404
HACD4	ENSBTAG00000017741	-2.6207	0.025045
ABLIM1	ENSBTAG00000004899	-2.62198	0.0154406
DGKQ	ENSBTAG00000017240	-2.63286	0.019555
RAB27A	ENSBTAG00000012408	-2.63543	0.00842756
HEPH	ENSBTAG00000047416	-2.63604	0.0489951
ENSBTAG00000048228	ENSBTAG00000048228	-2.63869	0.0018057
PTPN23	ENSBTAG00000002774	-2.64648	0.000137684
CD74	ENSBTAG00000015228	-2.64891	5.77908e-06
ND1	ENSBTAG00000043558	-2.65221	0.00298453
ENSBTAG00000051151	ENSBTAG00000051151	-2.65497	2.77874e-08
SEMA4B	ENSBTAG00000021273	-2.65779	6.74213e-05
HERC6	ENSBTAG00000020536	-2.66377	0.0093352
CYBA	ENSBTAG00000051907	-2.66753	0.000285653
COX1	ENSBTAG00000043561	-2.67348	0.00226787
MAP4K2	ENSBTAG00000001037	-2.6753	0.00944596
FCHSD1	ENSBTAG00000049248	-2.6761	0.0415279
SCRN2	ENSBTAG00000001828	-2.67756	0.0400518
ENSBTAG00000051191	ENSBTAG00000051191	-2.67958	0.0293518
SIRPA	ENSBTAG00000007213	-2.68269	0.0452815
STAT5A	ENSBTAG00000009496	-2.68743	7.61549e-05
KCTD11	ENSBTAG00000010532	-2.69037	0.000716862
MARCHF2	ENSBTAG00000021036	-2.69045	0.00113623
RUNX1T1	ENSBTAG00000017339	-2.6943	0.0320353
TSPAN15	ENSBTAG00000000224	-2.69792	0.0194093
RAB13	ENSBTAG00000017604	-2.70775	4.83866e-05
CBR3	ENSBTAG00000018688	-2.70951	0.0280882
RPS6KA1	ENSBTAG00000014447	-2.70995	0.000379509
COX7A1	ENSBTAG00000014878	-2.71465	1.72375e-05
MAST3	ENSBTAG00000002347	-2.72134	0.0193414
CCND3	ENSBTAG00000010106	-2.72783	3.4472e-06
UBA7	ENSBTAG00000012335	-2.72887	0.0161702
ENSBTAG00000009664	ENSBTAG00000009664	-2.73015	0.0248265
FLNB	ENSBTAG00000022004	-2.73828	1.28025e-06
RPL37	ENSBTAG00000005142	-2.74747	9.87508e-07
ENSBTAG00000048782	ENSBTAG00000048782	-2.75252	6.05518e-08
HOPX	ENSBTAG00000002333	-2.75354	0.00284878
IRF8	ENSBTAG00000017824	-2.75612	0.0454999
ENSBTAG00000007187	ENSBTAG00000007187	-2.75751	0.00202327
MPIG6B	ENSBTAG00000013525	-2.76276	0.0298894
ATP6	ENSBTAG00000043584	-2.76798	0.00166649
CERK	ENSBTAG00000046654	-2.76804	0.000329858
NEK6	ENSBTAG00000019470	-2.76877	0.0182886
PFKFB2	ENSBTAG00000002126	-2.77719	0.0144794
AEBP1	ENSBTAG00000012237	-2.79941	0.00228791
AOX1	ENSBTAG00000009725	-2.80492	0.000841939
GMIP	ENSBTAG00000015144	-2.8067	0.000226562
IQSEC1	ENSBTAG00000003237	-2.81055	0.0113138
NID2	ENSBTAG00000021945	-2.81203	0.000809404
MOCOS	ENSBTAG00000012252	-2.81229	0.00616646
PMEPA1	ENSBTAG00000054628	-2.81517	0.0244643
GNG2	ENSBTAG00000003043	-2.819	0.0190878
ENSBTAG00000038619	ENSBTAG00000038619	-2.81917	0.0375041
GYPC	ENSBTAG00000014863	-2.81938	2.61184e-05
GLIS2	ENSBTAG00000009199	-2.827	5.29543e-06
TSPO	ENSBTAG00000018073	-2.82965	3.25796e-07
GAB2	ENSBTAG00000002922	-2.83389	0.00128944
PTPN18	ENSBTAG00000011658	-2.83792	0.000218711
ASB9	ENSBTAG00000009198	-2.84252	0.0141749
AHNAK	ENSBTAG00000013468	-2.86608	5.00964e-07
STAT5B	ENSBTAG00000010125	-2.86839	0.00152686
ENSBTAG00000007075	ENSBTAG00000007075	-2.87196	0.000267316
C16H1orf115	ENSBTAG00000048856	-2.88527	5.97299e-06
ANO8	ENSBTAG00000017074	-2.89078	0.00723922
ENSBTAG00000001143	ENSBTAG00000001143	-2.89709	0.0094141
CASP4	ENSBTAG00000020884	-2.89754	0.00110074
EPHB6	ENSBTAG00000015510	-2.90001	0.0027121
HOXB2	ENSBTAG00000009979	-2.90608	0.0428248
RPS28	ENSBTAG00000002468	-2.92653	1.13168e-07
UVRAG	ENSBTAG00000016355	-2.92794	0.010959
LRRK1	ENSBTAG00000001567	-2.93115	0.0408388
ITPR3	ENSBTAG00000013245	-2.93612	2.57965e-05
GIMAP8	ENSBTAG00000014402	-2.93858	0.0118299
ANKRD44	ENSBTAG00000031696	-2.94215	0.034638
ROM1	ENSBTAG00000001188	-2.94479	0.0238141
RPL38	ENSBTAG00000030164	-2.94661	1.35441e-09
CASTOR1	ENSBTAG00000018084	-2.96274	0.0209006
FADS3	ENSBTAG00000015511	-2.96443	0.0200981
SPIRE1	ENSBTAG00000010542	-2.96884	0.0183891
RFXAP	ENSBTAG00000005351	-2.96915	0.0342011
ENSBTAG00000030608	ENSBTAG00000030608	-2.97532	0.00363375
METRNL	ENSBTAG00000004787	-2.97859	0.000116405
PMP22	ENSBTAG00000019070	-2.98431	0.0168716
MOB3C	ENSBTAG00000023551	-2.991	0.0339275
TUBA4A	ENSBTAG00000030974	-3.00386	0.00197996
ARRB2	ENSBTAG00000035587	-3.0092	0.000263051
ACOX2	ENSBTAG00000004178	-3.01171	0.0115438
SCHIP1	ENSBTAG00000014960	-3.01209	0.0403955
CST6	ENSBTAG00000046587	-3.01629	0.000227745
GGTA1	ENSBTAG00000012090	-3.02537	0.0398427
MYLK	ENSBTAG00000014567	-3.02797	0.0208915
FMNL3	ENSBTAG00000016593	-3.02872	0.00485565
CD99	ENSBTAG00000008114	-3.03743	2.27355e-06
ENSBTAG00000045772	ENSBTAG00000045772	-3.03836	0.0147503
ISG15	ENSBTAG00000014707	-3.04646	0.00367862
BPIFB1	ENSBTAG00000015724	-3.05233	0.0455915
PHLDB2	ENSBTAG00000001209	-3.06574	0.0334568
ECM2	ENSBTAG00000024081	-3.07379	0.0210043
ENSBTAG00000009656	ENSBTAG00000009656	-3.0826	0.0479914
A2M	ENSBTAG00000018137	-3.08312	0.0253756
ARHGEF3	ENSBTAG00000014091	-3.09204	0.0029157
WDR17	ENSBTAG00000014135	-3.1042	0.0168358
SMOC1	ENSBTAG00000030599	-3.10658	0.0288552
COX3	ENSBTAG00000043560	-3.11316	0.000448093
RPS27	ENSBTAG00000013866	-3.11891	1.06276e-08
PLPP1	ENSBTAG00000010526	-3.12057	0.00608376
SH3BP2	ENSBTAG00000013996	-3.12498	0.0252233
STARD5	ENSBTAG00000010964	-3.1257	0.039707
LAMB3	ENSBTAG00000016542	-3.12799	0.0406405
MYRF	ENSBTAG00000006990	-3.13624	0.000660771
QSOX1	ENSBTAG00000014191	-3.14404	5.91722e-10
SP110	ENSBTAG00000015752	-3.14617	0.0101838
BLA-DQB	ENSBTAG00000019588	-3.14875	4.2936e-06
CALHM2	ENSBTAG00000009719	-3.15172	0.0407225
WTIP	ENSBTAG00000007841	-3.15677	0.00584883
PLD2	ENSBTAG00000013392	-3.16051	0.00756272
ANXA3	ENSBTAG00000010153	-3.17112	0.00256382
TAGLN	ENSBTAG00000007196	-3.17903	1.43297e-05
ENSBTAG00000034366	ENSBTAG00000034366	-3.19405	0.0468336
APOL3_1	ENSBTAG00000040244	-3.19631	0.00723206
ND6	ENSBTAG00000043546	-3.21272	0.000294215
COQ8A	ENSBTAG00000021880	-3.21743	1.50851e-05
GYG2	ENSBTAG00000013341	-3.21862	0.0235241
ADHFE1	ENSBTAG00000004476	-3.21895	0.0325483
ARPC1B	ENSBTAG00000046248	-3.22303	3.12145e-07
RIN3	ENSBTAG00000010416	-3.22597	0.00423768
HIP1R	ENSBTAG00000021595	-3.22973	0.000854303
HK3	ENSBTAG00000014898	-3.23134	0.0425773
PGPEP1	ENSBTAG00000002566	-3.23413	0.000777343
CRYBG1	ENSBTAG00000017527	-3.25165	0.0418793
COL5A2	ENSBTAG00000027020	-3.25383	0.00466882
OLR1	ENSBTAG00000004547	-3.25918	0.00153221
CORO6	ENSBTAG00000001120	-3.27358	0.0164748
EMILIN1	ENSBTAG00000011324	-3.27972	0.00856661
FYN	ENSBTAG00000011851	-3.27981	2.61184e-05
NFKBID	ENSBTAG00000007334	-3.28193	0.0120589
ACP5	ENSBTAG00000004826	-3.2844	0.000978219
PRAG1	ENSBTAG00000000357	-3.29314	0.0270258
ITGB3	ENSBTAG00000009987	-3.2991	0.000967411
TAGLN2	ENSBTAG00000002068	-3.30872	1.16889e-10
EEF1AKMT3	ENSBTAG00000016910	-3.31482	0.0094149
ANKRD29	ENSBTAG00000000517	-3.3222	0.0094141
EPS8L2	ENSBTAG00000022147	-3.32562	1.82893e-06
EPS8	ENSBTAG00000000369	-3.32721	0.00663687
PTGER4	ENSBTAG00000014972	-3.33079	2.04753e-05
PRKCH	ENSBTAG00000003276	-3.34231	0.0410926
ABI3	ENSBTAG00000000032	-3.35301	0.0391606
PSMB8	ENSBTAG00000003039	-3.37137	7.79364e-09
FBXO31	ENSBTAG00000002226	-3.37283	0.0346499
USP18	ENSBTAG00000016661	-3.39673	0.0473741
ENDOD1	ENSBTAG00000024803	-3.4242	0.000329858
ADGRE3	ENSBTAG00000002937	-3.42856	0.0201636
SNTB1	ENSBTAG00000044126	-3.44308	0.0467736
RHOF	ENSBTAG00000032534	-3.44407	0.00848304
RUNX3	ENSBTAG00000050474	-3.44913	0.0114892
ARRB1	ENSBTAG00000020485	-3.45211	0.0109063
SYTL2	ENSBTAG00000000460	-3.45532	0.0488605
ARHGAP25	ENSBTAG00000023976	-3.46009	0.00772009
ZNF235	ENSBTAG00000007714	-3.46028	0.0243093
DIXDC1	ENSBTAG00000008665	-3.46647	0.0282089
PPM1M	ENSBTAG00000002962	-3.46998	8.40623e-05
GRO1	ENSBTAG00000037558	-3.47247	0.0263774
TECPR1	ENSBTAG00000051678	-3.47794	0.00568061
ABTB2	ENSBTAG00000005923	-3.49471	0.0203146
JDP2	ENSBTAG00000009451	-3.49548	0.00201827
ENSBTAG00000053714	ENSBTAG00000053714	-3.51189	0.0227619
ZC3H12D	ENSBTAG00000007388	-3.51448	0.0292116
TMEM54	ENSBTAG00000008331	-3.51518	0.0472183
PDLIM2	ENSBTAG00000007369	-3.51971	0.00944596
ENSBTAG00000005140	ENSBTAG00000005140	-3.52109	0.00168234
PPP1R16B	ENSBTAG00000000653	-3.52829	0.0170651
ATP5ME	ENSBTAG00000017496	-3.53613	3.74503e-12
WIPF1	ENSBTAG00000001585	-3.53821	0.00261641
OAS1Y	ENSBTAG00000039861	-3.54776	0.00255452
TBC1D2B	ENSBTAG00000012022	-3.55013	0.00024751
THY1	ENSBTAG00000019627	-3.55068	0.0159741
COX2	ENSBTAG00000043556	-3.55353	8.79074e-05
EFNA1	ENSBTAG00000020244	-3.57413	0.00224623
ENSBTAG00000051158	ENSBTAG00000051158	-3.57481	0.0272034
WHAMM	ENSBTAG00000017711	-3.57972	0.0223425
RGS1	ENSBTAG00000021672	-3.58449	0.00587691
ENSBTAG00000033166	ENSBTAG00000033166	-3.59356	0.0310135
RPS6KA2	ENSBTAG00000021741	-3.61228	0.00073358
CD68	ENSBTAG00000000133	-3.63926	0.0282539
PAK6	ENSBTAG00000019076	-3.65059	0.0344872
SSH2	ENSBTAG00000011011	-3.65963	0.0206112
FN1	ENSBTAG00000008300	-3.66084	0.00178593
CDA	ENSBTAG00000052516	-3.66467	0.0440966
PRKAG3	ENSBTAG00000013492	-3.66554	5.7429e-06
POLD4	ENSBTAG00000017951	-3.68	0.0330189
ARRDC2	ENSBTAG00000039335	-3.68324	0.013972
MAN1C1	ENSBTAG00000003069	-3.70255	0.002058
KRT17	ENSBTAG00000006806	-3.707	0.0112728
IFI27	ENSBTAG00000003152	-3.71479	0.000558502
EGLN3	ENSBTAG00000008172	-3.71908	0.011437
ADAMTS9	ENSBTAG00000003165	-3.72017	0.00248438
CYTIP	ENSBTAG00000008329	-3.7214	0.00854795
ENSBTAG00000011511	ENSBTAG00000011511	-3.72749	0.00365492
MTURN	ENSBTAG00000052317	-3.72997	0.00562955
MMP2	ENSBTAG00000019267	-3.75577	0.000833582
FGF18	ENSBTAG00000000128	-3.7607	0.0205709
LMO7	ENSBTAG00000010693	-3.77157	5.87319e-07
ENSBTAG00000024482	ENSBTAG00000024482	-3.77668	0.00655081
IDO1	ENSBTAG00000020602	-3.77884	0.00263745
IFI27L2	ENSBTAG00000003155	-3.78509	2.8024e-08
EMILIN2	ENSBTAG00000003880	-3.792	0.00157816
YPEL3	ENSBTAG00000009047	-3.80186	1.1098e-08
JCAD	ENSBTAG00000001204	-3.8152	0.000601915
DISP1	ENSBTAG00000049277	-3.81591	2.25448e-06
BOLA	ENSBTAG00000002069	-3.84127	1.02231e-10
TGM1	ENSBTAG00000003920	-3.84782	0.00273607
P2RX5	ENSBTAG00000015258	-3.8502	0.0329013
KRT7	ENSBTAG00000016165	-3.85348	6.36424e-06
ENSBTAG00000003892	ENSBTAG00000003892	-3.85433	0.0406405
ENSBTAG00000050527	ENSBTAG00000050527	-3.85567	0.0369421
FCHO1	ENSBTAG00000002136	-3.86174	0.0141749
PTGES	ENSBTAG00000019453	-3.87063	0.00599403
CRIP1	ENSBTAG00000047229	-3.87356	9.50845e-10
APBB1IP	ENSBTAG00000012526	-3.88092	0.00114779
ENSBTAG00000023026	ENSBTAG00000023026	-3.8839	0.00929679
RCSD1	ENSBTAG00000014151	-3.88555	0.00166122
EVI2A	ENSBTAG00000009354	-3.88924	0.0113337
GNG7	ENSBTAG00000007644	-3.90371	0.00130894
CGNL1	ENSBTAG00000008575	-3.91033	0.00327102
LGALS3	ENSBTAG00000002326	-3.9132	1.63511e-08
RINL	ENSBTAG00000001775	-3.91496	0.011958
ZNF621	ENSBTAG00000018057	-3.92415	0.0124342
PTPRE	ENSBTAG00000002435	-3.94464	0.00495293
ARHGEF5	ENSBTAG00000001815	-3.96744	0.00168905
FLI1	ENSBTAG00000008283	-3.96836	0.00093677
PNPO	ENSBTAG00000012259	-3.96911	0.0293938
TUBB1	ENSBTAG00000018785	-3.96923	0.00360974
PSD	ENSBTAG00000003580	-3.97733	0.0088802
VIPR2	ENSBTAG00000037649	-4.00236	4.71057e-06
FABP5	ENSBTAG00000047330	-4.0055	0.000616575
LCN2	ENSBTAG00000014149	-4.01199	0.00219376
GSTT4	ENSBTAG00000000170	-4.03607	0.0116739
TENT5B	ENSBTAG00000018413	-4.04129	0.000384571
IGFBP6	ENSBTAG00000021467	-4.04591	2.30009e-09
NGF	ENSBTAG00000007446	-4.04756	0.016195
NCF1	ENSBTAG00000003305	-4.04911	0.00778977
CD44	ENSBTAG00000011578	-4.0537	1.12279e-06
PTPRJ	ENSBTAG00000024715	-4.05911	0.00888663
STX11	ENSBTAG00000011236	-4.07239	0.00458107
MYH11	ENSBTAG00000015988	-4.08656	2.22071e-11
LRP4	ENSBTAG00000008429	-4.08895	4.60592e-05
CAPG	ENSBTAG00000005432	-4.09096	2.3598e-05
RGS18	ENSBTAG00000013064	-4.10698	0.039977
CD302	ENSBTAG00000038195	-4.108	0.00549667
GFI1	ENSBTAG00000016723	-4.12252	0.0361527
IGSF5	ENSBTAG00000002029	-4.13502	0.00259085
C1QC	ENSBTAG00000011193	-4.14409	0.0193697
PGM5	ENSBTAG00000033190	-4.15646	0.011303
DHRS7	ENSBTAG00000020729	-4.15944	0.00235769
HOMER3	ENSBTAG00000000813	-4.16478	0.00999786
MYO1F	ENSBTAG00000007661	-4.18537	6.93823e-05
PPP1R3C	ENSBTAG00000014831	-4.19269	0.0273267
ENSBTAG00000019017	ENSBTAG00000019017	-4.19271	1.16758e-08
ENSBTAG00000054700	ENSBTAG00000054700	-4.19657	0.027401
NFATC1	ENSBTAG00000000656	-4.19932	0.00284006
CSF1	ENSBTAG00000000283	-4.20282	0.000804643
ADAMTSL4	ENSBTAG00000003604	-4.21927	0.000181356
ENSBTAG00000019432	ENSBTAG00000019432	-4.25776	0.0202837
SELPLG	ENSBTAG00000031851	-4.26102	0.00139434
MYO18A	ENSBTAG00000017380	-4.26169	0.00381832
MYO5B	ENSBTAG00000019455	-4.27102	1.58818e-06
GSTA5	ENSBTAG00000037949	-4.27533	3.31592e-06
ENSBTAG00000043570	ENSBTAG00000043570	-4.27723	3.38281e-05
ARHGAP28	ENSBTAG00000019036	-4.28838	0.00864442
FAM107B	ENSBTAG00000010023	-4.29965	0.000101692
PARVB	ENSBTAG00000021978	-4.3175	0.0298706
CALD1	ENSBTAG00000013953	-4.31919	1.53397e-07
COBL	ENSBTAG00000023806	-4.32205	0.0119226
DKK3	ENSBTAG00000004275	-4.32802	0.000160972
CEACAM1	ENSBTAG00000005615	-4.33154	0.00671259
EVI2B	ENSBTAG00000009353	-4.33407	0.00698848
SPI1	ENSBTAG00000021709	-4.33597	0.000797936
COL12A1	ENSBTAG00000020056	-4.33877	0.00616081
C18H19orf33	ENSBTAG00000054406	-4.34246	0.00725173
CELF2	ENSBTAG00000008937	-4.34414	0.00338267
EPPK1	ENSBTAG00000045727	-4.35488	3.56855e-06
FGR	ENSBTAG00000011784	-4.36024	0.0062719
RPS29_2	ENSBTAG00000052337	-4.3633	1.56071e-13
GSTP1_1	ENSBTAG00000003548	-4.36457	0.0286032
MSLN	ENSBTAG00000000177	-4.36565	3.27468e-09
CSF1R	ENSBTAG00000012771	-4.36784	0.0169701
AHNAK2	ENSBTAG00000048906	-4.38118	2.65033e-06
ENSBTAG00000053198	ENSBTAG00000053198	-4.38986	9.18815e-10
TMEM140	ENSBTAG00000001576	-4.39642	0.0113862
M-SAA3.2	ENSBTAG00000054278	-4.39853	1.0105e-05
ALDH1A3	ENSBTAG00000009125	-4.40173	0.00290477
RGS19	ENSBTAG00000021837	-4.43737	0.000420061
METTL7A	ENSBTAG00000025005	-4.45093	0.0278248
MDFI	ENSBTAG00000019343	-4.464	0.0484912
FOXS1	ENSBTAG00000009206	-4.47314	0.000287423
GAS1	ENSBTAG00000046803	-4.47534	1.17806e-12
LPAR6	ENSBTAG00000006645	-4.48323	0.0410654
ETS1	ENSBTAG00000002341	-4.48565	9.97516e-05
RHBDL2	ENSBTAG00000008023	-4.48741	0.031899
FYB1	ENSBTAG00000001492	-4.48996	0.00115297
PTPN6	ENSBTAG00000020294	-4.49982	1.41075e-07
ENSBTAG00000047449	ENSBTAG00000047449	-4.50136	0.0106668
SEMA3B	ENSBTAG00000010138	-4.50318	1.50528e-05
RARG	ENSBTAG00000007592	-4.5134	0.00201845
SLA2	ENSBTAG00000040607	-4.51401	0.000854303
CFI	ENSBTAG00000034501	-4.52285	4.2011e-08
LCP1	ENSBTAG00000007079	-4.52793	3.37043e-09
MET	ENSBTAG00000006161	-4.5297	0.00115248
S100A2	ENSBTAG00000037651	-4.53425	7.24879e-05
RILPL2	ENSBTAG00000007804	-4.53779	1.63199e-05
CXCR4	ENSBTAG00000001060	-4.5566	6.48921e-06
CLIC5	ENSBTAG00000010244	-4.55842	0.0375839
FMOD	ENSBTAG00000014912	-4.5664	3.3809e-10
CYTH4	ENSBTAG00000014237	-4.57956	0.00109128
LRRN4CL	ENSBTAG00000010484	-4.59072	6.17049e-08
DOCK2	ENSBTAG00000014612	-4.60745	0.00608809
RPS6KL1	ENSBTAG00000006688	-4.61199	0.0358053
FCER1G	ENSBTAG00000024503	-4.61865	0.000296746
JCHAIN	ENSBTAG00000018531	-4.62255	0.00265111
LCP2	ENSBTAG00000009381	-4.62704	0.0152894
SCML4	ENSBTAG00000005699	-4.6289	0.0404313
ADGRG6	ENSBTAG00000020707	-4.64347	0.023047
TINAGL1	ENSBTAG00000013235	-4.65242	0.00080194
BRB	ENSBTAG00000004950	-4.65979	0.00264685
ENSBTAG00000052397	ENSBTAG00000052397	-4.66481	0.00717779
RNASE6	ENSBTAG00000008792	-4.66486	0.0247529
CA2	ENSBTAG00000017733	-4.67188	0.00369587
DOK2	ENSBTAG00000003341	-4.6804	0.0253417
SLC6A6	ENSBTAG00000011088	-4.68965	0.0480019
PSD4	ENSBTAG00000019072	-4.69585	0.0115579
TNFRSF25	ENSBTAG00000006519	-4.6983	0.0454999
CIITA	ENSBTAG00000020649	-4.69884	0.00938802
FOLR3	ENSBTAG00000038532	-4.7143	0.0475682
CDON	ENSBTAG00000009315	-4.72385	0.000651003
CRYM	ENSBTAG00000009842	-4.7265	0.0488566
NRIP3	ENSBTAG00000013366	-4.73155	0.00530469
PLPP2	ENSBTAG00000000717	-4.74203	0.000404867
COTL1	ENSBTAG00000016315	-4.75695	0.000164356
NDRG1	ENSBTAG00000000711	-4.7574	4.19317e-09
FAM131C	ENSBTAG00000034680	-4.77157	0.0341845
SH2D3C	ENSBTAG00000015375	-4.77648	0.00420929
LIMD2	ENSBTAG00000008154	-4.77931	6.03756e-07
RORC	ENSBTAG00000017405	-4.80514	8.68389e-07
TMEM184A	ENSBTAG00000004676	-4.83065	3.79916e-05
PTK2B	ENSBTAG00000005958	-4.83219	3.81345e-07
SARDH	ENSBTAG00000004510	-4.83826	0.000767669
SNX33	ENSBTAG00000012206	-4.84558	0.0108038
ENSBTAG00000050790	ENSBTAG00000050790	-4.85363	0.0102894
DENND1C	ENSBTAG00000031809	-4.85651	0.00396281
CRB2	ENSBTAG00000014391	-4.87319	0.0139977
FERMT3	ENSBTAG00000045862	-4.87418	4.50574e-05
SHROOM3	ENSBTAG00000019633	-4.87602	1.04715e-08
EHBP1L1	ENSBTAG00000009554	-4.88065	1.25485e-09
SULT1A1	ENSBTAG00000008635	-4.89225	1.51582e-10
IL1R1	ENSBTAG00000005273	-4.89561	0.000590702
HOXD4	ENSBTAG00000039581	-4.89986	0.00856661
C10H15orf48	ENSBTAG00000004558	-4.92915	0.0177024
TAGAP	ENSBTAG00000031701	-4.93524	0.000146816
IFIT1	ENSBTAG00000007881	-4.94269	0.0304337
CXCL2	ENSBTAG00000027513	-4.95355	0.00627012
C2	ENSBTAG00000007450	-4.95997	8.28213e-09
ENSBTAG00000054306	ENSBTAG00000054306	-4.96612	0.00279375
ND4L	ENSBTAG00000043559	-4.97388	1.23601e-07
SLC4A4	ENSBTAG00000002348	-4.98677	0.0161071
HCLS1	ENSBTAG00000001009	-4.99575	0.00130973
PILRA	ENSBTAG00000001066	-5.00283	0.0429032
TFEB	ENSBTAG00000012384	-5.01464	6.37193e-05
GPR183	ENSBTAG00000032084	-5.01608	0.00463888
S100A14	ENSBTAG00000021377	-5.01992	3.4502e-07
RUBCNL	ENSBTAG00000013371	-5.02644	0.000866021
ENSBTAG00000019545	ENSBTAG00000019545	-5.02803	0.0297169
ENSBTAG00000011961	ENSBTAG00000011961	-5.04421	0.000172092
FGF9	ENSBTAG00000048237	-5.06306	8.98639e-06
LTB	ENSBTAG00000020674	-5.06925	0.00030954
RASA3	ENSBTAG00000019967	-5.07027	1.07684e-06
CAVIN3	ENSBTAG00000019754	-5.08542	3.87919e-09
CD48	ENSBTAG00000011238	-5.08567	0.000211871
HLX	ENSBTAG00000014560	-5.09321	0.00175149
COL14A1	ENSBTAG00000013369	-5.09588	8.50856e-08
ALDH1A2	ENSBTAG00000010119	-5.10309	1.573e-14
SAMHD1	ENSBTAG00000022007	-5.11361	5.79139e-06
CSGALNACT1	ENSBTAG00000004613	-5.11674	0.000849978
HEPACAM	ENSBTAG00000018650	-5.13206	0.000176965
ENSBTAG00000052744	ENSBTAG00000052744	-5.13497	0.0227018
ECM1	ENSBTAG00000003806	-5.15175	6.93649e-06
GPNMB	ENSBTAG00000000604	-5.15972	0.0137833
SLC17A9	ENSBTAG00000001829	-5.16088	0.0428248
NFE2	ENSBTAG00000001562	-5.17177	0.0208203
SCUBE2	ENSBTAG00000020573	-5.17892	1.13452e-06
DENND2D	ENSBTAG00000020172	-5.18614	0.0123452
DAB2	ENSBTAG00000016152	-5.19589	2.84354e-10
IMPA2	ENSBTAG00000043951	-5.21787	0.00306173
FNBP1	ENSBTAG00000020313	-5.22029	3.01737e-05
ARHGAP15	ENSBTAG00000032289	-5.2272	0.012068
FBXO44	ENSBTAG00000032617	-5.23127	0.0028351
PDPN	ENSBTAG00000001788	-5.24436	1.01442e-08
ENSBTAG00000000144	ENSBTAG00000000144	-5.24696	0.0158219
PDLIM3	ENSBTAG00000017183	-5.25263	1.34306e-07
HCK	ENSBTAG00000007932	-5.25532	0.00433476
PIK3IP1	ENSBTAG00000010667	-5.26926	1.40342e-06
GNB4	ENSBTAG00000002767	-5.29398	0.00517762
SAMSN1	ENSBTAG00000002623	-5.29418	0.000375914
PID1	ENSBTAG00000037640	-5.31339	0.0257674
CD53	ENSBTAG00000006466	-5.32387	1.41607e-05
SH3TC2	ENSBTAG00000017151	-5.33703	0.00575038
CAV1	ENSBTAG00000017869	-5.33948	2.42673e-07
WNT2B	ENSBTAG00000014291	-5.33979	1.19189e-05
COL1A2	ENSBTAG00000013472	-5.35327	1.99611e-10
LAPTM5	ENSBTAG00000005477	-5.35335	5.10545e-09
MEGF6	ENSBTAG00000020839	-5.36308	8.74095e-06
SLC6A4	ENSBTAG00000019349	-5.36544	0.00675378
RND2	ENSBTAG00000007393	-5.3716	0.00103854
RIPOR2	ENSBTAG00000018165	-5.38599	1.7101e-05
DNER	ENSBTAG00000016063	-5.39258	0.0142912
CA13	ENSBTAG00000001000	-5.40167	0.040185
RAC2	ENSBTAG00000011043	-5.42647	8.67594e-10
PLAC8B	ENSBTAG00000031750	-5.45758	2.02012e-08
SERPING1	ENSBTAG00000016267	-5.47112	1.01544e-12
IGFBP2	ENSBTAG00000005596	-5.47176	1.44409e-21
SLC37A2	ENSBTAG00000016704	-5.49003	0.00704386
SLAMF6	ENSBTAG00000014368	-5.49352	0.0352427
AGAP2	ENSBTAG00000007156	-5.4936	0.0418829
AMPD3	ENSBTAG00000015821	-5.49618	0.0282539
ENSBTAG00000048980	ENSBTAG00000048980	-5.50638	0.000251799
SCLY	ENSBTAG00000017826	-5.52347	0.00370426
LMOD1	ENSBTAG00000021576	-5.53255	0.0356223
P2RY1	ENSBTAG00000001465	-5.53355	0.00555403
COL6A1	ENSBTAG00000011802	-5.5342	2.39823e-14
TSPAN32	ENSBTAG00000002702	-5.53873	0.0438168
PTI	ENSBTAG00000017328	-5.53912	0.00573675
CD8A	ENSBTAG00000021141	-5.54714	0.0302872
GNG11	ENSBTAG00000000820	-5.56081	2.80978e-06
BTK	ENSBTAG00000019250	-5.56954	0.00869094
SEPTIN1	ENSBTAG00000021219	-5.58696	4.05921e-05
BCL11B	ENSBTAG00000018019	-5.64157	0.0485146
OLFML3	ENSBTAG00000011327	-5.65748	0.00299135
IFIT3	ENSBTAG00000009768	-5.67993	0.00527692
JSP.1	ENSBTAG00000020116	-5.68283	8.42149e-07
CARTPT	ENSBTAG00000047486	-5.68582	0.0146364
ATP2A3	ENSBTAG00000014806	-5.68982	0.00150424
ENSBTAG00000026758	ENSBTAG00000026758	-5.69608	0.0118813
EFEMP1	ENSBTAG00000017448	-5.7023	1.03536e-10
LYN	ENSBTAG00000020034	-5.70842	0.000117755
ENSBTAG00000050973	ENSBTAG00000050973	-5.70969	0.0267077
PTAFR	ENSBTAG00000027051	-5.71068	0.0013326
ZAP70	ENSBTAG00000005892	-5.71659	0.0014688
ERBB3	ENSBTAG00000010444	-5.72254	1.66385e-07
GNAZ	ENSBTAG00000047664	-5.72798	0.0151917
SEMA5A	ENSBTAG00000005021	-5.73721	0.0403955
GPSM3	ENSBTAG00000054438	-5.75562	0.00285555
PREX1	ENSBTAG00000015609	-5.76039	4.27245e-05
C1QB	ENSBTAG00000011196	-5.79869	3.51651e-05
CST7	ENSBTAG00000004273	-5.80391	0.0428248
IRF4	ENSBTAG00000002929	-5.81637	0.000650192
SIGIRR	ENSBTAG00000011149	-5.81726	7.36957e-05
MMP28	ENSBTAG00000006086	-5.82132	0.013613
SPTB	ENSBTAG00000004732	-5.82517	0.0420419
P4HA3	ENSBTAG00000006579	-5.82703	0.00517389
MICAL2	ENSBTAG00000014855	-5.83326	0.00080194
ISG12(B)	ENSBTAG00000004272	-5.83928	0.0453393
TGFB2	ENSBTAG00000005359	-5.84634	0.00981808
PDE4B	ENSBTAG00000008636	-5.86131	6.94568e-05
MS4A7	ENSBTAG00000038650	-5.87064	0.0243748
ENSBTAG00000048835	ENSBTAG00000048835	-5.87422	0.00550763
ENSBTAG00000010155	ENSBTAG00000010155	-5.8751	0.00171597
ENSBTAG00000052758	ENSBTAG00000052758	-5.87736	0.00655711
F13A1	ENSBTAG00000007268	-5.88787	0.000362489
STEAP3	ENSBTAG00000007111	-5.89091	1.28721e-05
NLRC5	ENSBTAG00000005413	-5.89318	0.000277672
GLT8D2	ENSBTAG00000000925	-5.90818	0.0189466
CD163	ENSBTAG00000019669	-5.91167	0.0337865
CCL5	ENSBTAG00000053649	-5.9156	8.04872e-08
FZD7	ENSBTAG00000002283	-5.93065	0.00692126
DCN	ENSBTAG00000003505	-5.93266	1.61515e-11
GOLGA7B	ENSBTAG00000008100	-5.93328	0.00772009
HOXB6	ENSBTAG00000050006	-5.94476	0.0170169
FNDC1	ENSBTAG00000003938	-5.95201	4.12386e-05
PRKCQ	ENSBTAG00000010664	-5.95588	0.00475041
AOAH	ENSBTAG00000018119	-5.9642	0.0348757
MFNG	ENSBTAG00000015043	-5.97761	0.000300159
TP53I3	ENSBTAG00000003405	-5.98158	0.00730589
ACTA2	ENSBTAG00000014614	-5.98616	1.23298e-13
AGR2	ENSBTAG00000024406	-5.98782	2.90093e-06
BICDL1	ENSBTAG00000003696	-5.98832	0.00129529
TREML2	ENSBTAG00000015707	-5.99514	0.00236861
5_8S_rRNA_4	ENSBTAG00000048608	-6.00076	0.0041245
XDH	ENSBTAG00000012519	-6.01118	7.82779e-11
PIK3R5	ENSBTAG00000005978	-6.01797	1.69971e-05
FOLR2	ENSBTAG00000027684	-6.02975	0.0207606
FCER2	ENSBTAG00000004270	-6.0342	0.0314593
CD37	ENSBTAG00000011421	-6.05956	0.000284736
CNN2	ENSBTAG00000020764	-6.07198	2.67115e-23
ENSBTAG00000039446	ENSBTAG00000039446	-6.09189	1.96634e-07
TNXB	ENSBTAG00000001444	-6.1012	0.00105048
CD5	ENSBTAG00000013730	-6.10348	0.00134665
ENSBTAG00000054259	ENSBTAG00000054259	-6.11114	0.0240021
UNC5C	ENSBTAG00000002084	-6.11389	5.57145e-05
SYTL1	ENSBTAG00000010253	-6.14247	6.0093e-07
ENSBTAG00000034609	ENSBTAG00000034609	-6.14394	0.00168659
ENSBTAG00000046324	ENSBTAG00000046324	-6.15697	0.00102906
CD19	ENSBTAG00000032122	-6.18146	0.0147921
FXYD5	ENSBTAG00000031441	-6.1862	1.43651e-06
PRR15L	ENSBTAG00000012249	-6.20194	5.6039e-07
SPTBN2	ENSBTAG00000005929	-6.20897	0.0180559
C4A	ENSBTAG00000037533	-6.21623	7.36079e-13
C4BPA	ENSBTAG00000009876	-6.23519	2.46439e-12
TMEM204	ENSBTAG00000007246	-6.24316	9.69981e-05
GAS6	ENSBTAG00000019964	-6.25215	4.50102e-16
TFF3	ENSBTAG00000021276	-6.2646	2.44371e-05
ADAMTS2	ENSBTAG00000014665	-6.29336	0.00195459
ARAP2	ENSBTAG00000039922	-6.30153	8.17583e-05
SIGLEC10	ENSBTAG00000008852	-6.30373	0.0093717
TLR4	ENSBTAG00000006240	-6.31781	0.00416075
CCL4	ENSBTAG00000025257	-6.32394	0.000605011
MCEMP1	ENSBTAG00000004714	-6.33321	0.0415279
CD69	ENSBTAG00000002135	-6.33901	0.00104684
SPP1	ENSBTAG00000005260	-6.3496	1.35946e-11
PPL	ENSBTAG00000002178	-6.36894	3.60735e-11
HECTD2	ENSBTAG00000011651	-6.37346	0.0168716
PIK3CD	ENSBTAG00000018984	-6.41626	0.000513727
CTSH	ENSBTAG00000010992	-6.42301	1.558e-08
ST6GALNAC2	ENSBTAG00000015255	-6.42828	1.49161e-07
SLA	ENSBTAG00000007828	-6.44999	0.000121708
ZBP1	ENSBTAG00000012406	-6.45472	0.00603657
JAML	ENSBTAG00000023283	-6.46738	0.0057313
CORO2B	ENSBTAG00000012681	-6.50128	0.000456868
SLC9A9	ENSBTAG00000031178	-6.50919	0.0395563
ND3	ENSBTAG00000043568	-6.5114	8.68695e-10
IKZF3	ENSBTAG00000011003	-6.51722	0.0462587
GRTP1	ENSBTAG00000010246	-6.52734	0.0452485
COL6A3	ENSBTAG00000030190	-6.55111	0.000593876
PALMD	ENSBTAG00000017655	-6.57161	4.4405e-05
ENSBTAG00000055197	ENSBTAG00000055197	-6.58013	8.20544e-05
GIMAP4	ENSBTAG00000046257	-6.59107	0.000174182
ENSBTAG00000051633	ENSBTAG00000051633	-6.59575	3.69671e-05
IFIT2	ENSBTAG00000034918	-6.59924	0.0168716
ARHGAP30	ENSBTAG00000017875	-6.61302	1.2956e-05
PARVG	ENSBTAG00000008057	-6.61342	0.00108924
TBC1D10C	ENSBTAG00000013133	-6.62249	0.000175105
BLK	ENSBTAG00000005049	-6.63031	0.0410636
SFN	ENSBTAG00000009223	-6.64288	0.000749925
GFRA4	ENSBTAG00000013160	-6.65725	0.00855052
BCO2	ENSBTAG00000034193	-6.67601	0.028731
IL17D	ENSBTAG00000025402	-6.67848	0.0473918
ZFYVE28	ENSBTAG00000006683	-6.68679	0.00449087
SP140L	ENSBTAG00000037702	-6.69657	0.0188144
TNFSF14	ENSBTAG00000012223	-6.6976	0.0370979
ENSBTAG00000053399	ENSBTAG00000053399	-6.70205	0.000189942
IL20RB	ENSBTAG00000008299	-6.70498	0.000886906
OGN	ENSBTAG00000011824	-6.71619	2.93777e-08
WNK4	ENSBTAG00000019907	-6.74234	0.00396473
FOLH1B	ENSBTAG00000007397	-6.74608	0.00139774
BIN2	ENSBTAG00000008897	-6.76175	9.23258e-05
SELL	ENSBTAG00000011515	-6.76283	6.251e-05
RIPK3	ENSBTAG00000018422	-6.76914	0.023155
ENSBTAG00000039588	ENSBTAG00000039588	-6.76922	0.0255896
S100A4	ENSBTAG00000019203	-6.79288	2.14285e-07
BOLA-DYA	ENSBTAG00000002581	-6.80673	0.00134665
NAPSA	ENSBTAG00000006780	-6.80941	0.0107014
KRT19	ENSBTAG00000004905	-6.81393	5.76735e-14
PTPRCAP	ENSBTAG00000004782	-6.82091	1.68143e-07
LAT2	ENSBTAG00000045767	-6.83078	0.00040924
CDC42EP2	ENSBTAG00000032089	-6.84203	2.51127e-05
ARHGAP9	ENSBTAG00000018403	-6.86271	0.00114443
ACOD1	ENSBTAG00000008259	-6.86301	0.0076547
ARHGAP45	ENSBTAG00000020772	-6.88179	5.87255e-06
CPE	ENSBTAG00000016514	-6.88243	7.00427e-08
RAB37	ENSBTAG00000008092	-6.90312	0.00331059
LTBP4	ENSBTAG00000004757	-6.90317	2.7773e-08
PRSS2	ENSBTAG00000021565	-6.90582	0.000648824
CHI3L1	ENSBTAG00000018223	-6.90848	1.50898e-09
TFF2	ENSBTAG00000030814	-6.9118	0.0113666
ENSBTAG00000005146	ENSBTAG00000005146	-6.93075	1.7299e-12
CCDC88B	ENSBTAG00000040190	-6.95092	2.61248e-05
ACSL5	ENSBTAG00000006707	-6.95314	1.35946e-11
RGS20	ENSBTAG00000003454	-6.97406	0.00207755
CSF3R	ENSBTAG00000013334	-6.98706	0.000339094
ARHGDIB	ENSBTAG00000006039	-7.00115	6.05715e-14
ENSBTAG00000037799	ENSBTAG00000037799	-7.01572	0.0394545
GLI2	ENSBTAG00000011682	-7.03074	0.0287031
NRP2	ENSBTAG00000011971	-7.03149	0.00664345
LIMS2	ENSBTAG00000006262	-7.06448	0.000346266
ICAM3	ENSBTAG00000015742	-7.09702	0.000134038
PHLDA3	ENSBTAG00000053086	-7.10376	0.00627012
ADGRD1	ENSBTAG00000013848	-7.1095	0.000134038
ISLR	ENSBTAG00000006024	-7.11026	0.000643211
ENSBTAG00000049782	ENSBTAG00000049782	-7.12083	1.9646e-06
RAP1GAP2	ENSBTAG00000020000	-7.14002	0.00703866
RGS14	ENSBTAG00000008497	-7.14829	0.000128649
RASGRP4	ENSBTAG00000006998	-7.14882	0.00339014
ENSBTAG00000043567	ENSBTAG00000043567	-7.16527	1.56458e-10
MEDAG	ENSBTAG00000008271	-7.18891	0.000558067
S100A9	ENSBTAG00000006505	-7.18971	3.30663e-05
CCN3	ENSBTAG00000002080	-7.19765	4.81611e-09
IKZF1	ENSBTAG00000014016	-7.20816	0.0465689
CCN4	ENSBTAG00000000707	-7.21711	0.000168036
GCNT1	ENSBTAG00000012757	-7.23132	0.000933454
RHOH	ENSBTAG00000013451	-7.23818	0.00102394
SDS	ENSBTAG00000031814	-7.24322	0.000149834
LY6G6C	ENSBTAG00000000585	-7.25231	0.000277672
TRAT1	ENSBTAG00000049108	-7.25927	0.0103932
LCK	ENSBTAG00000012695	-7.30202	9.35442e-06
CD3E	ENSBTAG00000015710	-7.31841	1.42684e-06
FA2H	ENSBTAG00000012222	-7.32909	0.0125871
ENSBTAG00000047632	ENSBTAG00000047632	-7.35257	7.60712e-06
PTGER3	ENSBTAG00000019230	-7.35275	0.00173537
IL12RB1	ENSBTAG00000011481	-7.36311	0.0264345
IRF5	ENSBTAG00000004989	-7.36354	7.40582e-05
CD4	ENSBTAG00000003255	-7.38075	8.82325e-05
SFRP5	ENSBTAG00000018566	-7.38797	0.0014727
BASP1	ENSBTAG00000048565	-7.39062	2.33298e-11
CD3D	ENSBTAG00000006452	-7.42389	0.00105444
ITK	ENSBTAG00000000306	-7.42474	0.000263563
PTPRC	ENSBTAG00000023144	-7.43214	4.11542e-09
ENSBTAG00000000432	ENSBTAG00000000432	-7.43976	5.16908e-08
ZMYND15	ENSBTAG00000018316	-7.45662	0.000138461
MATK	ENSBTAG00000006619	-7.49298	2.57789e-05
RSAD2	ENSBTAG00000016061	-7.54691	0.0393475
ANG2	ENSBTAG00000046668	-7.59245	0.0456459
CD27	ENSBTAG00000014725	-7.60166	0.00406075
ENSBTAG00000048049	ENSBTAG00000048049	-7.64314	0.0131035
ENSBTAG00000006851	ENSBTAG00000006851	-7.64561	0.0250722
PRR5L	ENSBTAG00000021029	-7.64687	0.00386804
IL2RA	ENSBTAG00000020892	-7.68951	0.00254427
LAMA4	ENSBTAG00000008817	-7.71203	7.61181e-09
COLEC12	ENSBTAG00000007705	-7.71627	2.01565e-08
NPL	ENSBTAG00000002266	-7.74542	0.00441792
CXCL16	ENSBTAG00000031998	-7.79904	2.97533e-13
CORO1A	ENSBTAG00000008631	-7.80678	1.80737e-12
HRH2	ENSBTAG00000044071	-7.8214	0.0168358
ENSBTAG00000054649	ENSBTAG00000054649	-7.82516	1.68777e-07
LY6G6F	ENSBTAG00000000580	-7.82678	0.0142949
CCDC141	ENSBTAG00000027875	-7.84097	0.0123345
CHST3	ENSBTAG00000011014	-7.84551	0.0320353
RNaseP_nuc_3	ENSBTAG00000044427	-7.84944	0.0173504
BCL2A1	ENSBTAG00000000735	-7.8851	6.51929e-05
PRF1	ENSBTAG00000001008	-7.91198	0.00126645
LY96	ENSBTAG00000008864	-7.92277	0.00188435
GIMAP7_2	ENSBTAG00000001198	-7.92795	0.000233594
OLFML1	ENSBTAG00000021483	-7.93143	1.317e-05
TMEM151A	ENSBTAG00000020203	-7.9411	2.71318e-08
COL3A1	ENSBTAG00000021466	-7.95616	3.08506e-17
MSMB	ENSBTAG00000011660	-7.95707	0.000282267
C3	ENSBTAG00000017280	-8.07783	4.26576e-15
TM4SF1	ENSBTAG00000015163	-8.12753	1.14625e-15
TRAF3IP3	ENSBTAG00000002846	-8.12853	0.00116011
TCF23	ENSBTAG00000054302	-8.16164	4.30744e-05
THSD4	ENSBTAG00000011644	-8.17177	2.84815e-14
ITGA7	ENSBTAG00000012897	-8.17291	2.5444e-12
MREG	ENSBTAG00000013215	-8.19336	0.03423
RASGRP2	ENSBTAG00000001029	-8.2	3.69671e-05
TCN1	ENSBTAG00000020580	-8.20038	0.00105118
ENPP2	ENSBTAG00000013165	-8.20856	1.50851e-05
ENSBTAG00000006864	ENSBTAG00000006864	-8.22373	4.33724e-21
ARHGAP4	ENSBTAG00000047531	-8.23807	2.34851e-06
PRRX2	ENSBTAG00000002936	-8.2429	0.00540149
FCGR1A	ENSBTAG00000008592	-8.24934	0.0233839
WAS	ENSBTAG00000046555	-8.25996	0.000584754
LTBP2	ENSBTAG00000021957	-8.26178	2.37691e-10
FBLN2	ENSBTAG00000004014	-8.2693	4.10535e-15
ENSBTAG00000051845	ENSBTAG00000051845	-8.27829	9.69951e-07
GIMAP7_1	ENSBTAG00000009850	-8.29341	7.61549e-05
NCF4	ENSBTAG00000007531	-8.30872	0.0212703
TRIM54	ENSBTAG00000018267	-8.30889	0.000850291
SGCA	ENSBTAG00000003956	-8.32429	0.0123345
CD247	ENSBTAG00000012700	-8.33641	7.146e-08
CD6	ENSBTAG00000018367	-8.34277	0.00122001
SASH3	ENSBTAG00000002041	-8.41521	8.58081e-07
ADAMTSL5	ENSBTAG00000046263	-8.43339	0.0118813
SAMD10	ENSBTAG00000011655	-8.45211	0.00154028
CARD11	ENSBTAG00000014698	-8.47497	0.000245048
GMFG	ENSBTAG00000005390	-8.48905	2.03649e-11
MAFB	ENSBTAG00000003396	-8.50072	0.000723329
UBD	ENSBTAG00000027246	-8.51038	1.84771e-09
OASL	ENSBTAG00000003297	-8.52425	0.0441281
ENSBTAG00000001219	ENSBTAG00000001219	-8.53317	9.96816e-09
GIMAP7_3	ENSBTAG00000030940	-8.54817	2.2187e-06
LSP1	ENSBTAG00000010447	-8.55097	1.40037e-11
WNT9A	ENSBTAG00000020267	-8.55743	0.0129138
IL1A	ENSBTAG00000010349	-8.60186	0.000212981
ANKRD22	ENSBTAG00000013368	-8.60763	0.0109256
RAB3IL1	ENSBTAG00000015745	-8.61277	0.00231363
LIX1	ENSBTAG00000009772	-8.63317	0.00204701
MAP4K1	ENSBTAG00000021145	-8.68304	6.08792e-07
VSIR	ENSBTAG00000010888	-8.69089	2.63996e-05
SCN1B	ENSBTAG00000003826	-8.71925	0.0291196
IL1B	ENSBTAG00000001321	-8.74583	5.63199e-05
RNASE4	ENSBTAG00000019612	-8.75457	3.87744e-15
SPN	ENSBTAG00000026326	-8.75719	0.000131004
PITPNM3	ENSBTAG00000002982	-8.76449	0.00386626
TNFAIP8L2	ENSBTAG00000020394	-8.79592	0.00215442
CFH	ENSBTAG00000023177	-8.85003	3.42755e-20
CD248	ENSBTAG00000044073	-8.86017	0.0151982
CD34	ENSBTAG00000010562	-8.86566	5.14266e-15
SNX20	ENSBTAG00000003961	-8.9148	0.0181477
KCNT2	ENSBTAG00000016729	-8.91791	0.0128816
IRAG2	ENSBTAG00000019711	-8.94895	0.0189466
RASSF5	ENSBTAG00000010427	-8.95095	1.12906e-07
RGS10	ENSBTAG00000002647	-8.96795	8.32609e-07
CST3	ENSBTAG00000000598	-8.9752	5.67346e-22
THEM5	ENSBTAG00000000690	-8.98092	0.00147214
Metazoa_SRP_9	ENSBTAG00000049916	-8.99822	0.000849978
PSTPIP1	ENSBTAG00000021144	-9.03952	1.03457e-09
PHF24	ENSBTAG00000012809	-9.04389	0.0214916
CLCA1	ENSBTAG00000008161	-9.04846	0.00151898
S100A12	ENSBTAG00000012638	-9.05974	5.20834e-07
BATF	ENSBTAG00000025405	-9.0648	0.00168659
SLAMF7	ENSBTAG00000001197	-9.07541	9.7544e-05
GDPD5	ENSBTAG00000031777	-9.10541	5.04515e-07
MBP	ENSBTAG00000022890	-9.18972	0.0011217
CD96	ENSBTAG00000014441	-9.21438	0.000261402
CXCR1	ENSBTAG00000026753	-9.23031	0.000590702
SLIT3	ENSBTAG00000017746	-9.25185	2.77755e-08
ENSBTAG00000049346	ENSBTAG00000049346	-9.26812	0.00431999
SLC1A1	ENSBTAG00000019125	-9.36378	2.39177e-06
CCR4	ENSBTAG00000034883	-9.38309	0.0343315
MRC1	ENSBTAG00000038048	-9.43112	0.0116744
ENSBTAG00000050723	ENSBTAG00000050723	-9.44259	2.63996e-05
CD300A	ENSBTAG00000000812	-9.5632	0.00603196
TAL1	ENSBTAG00000005029	-9.57717	0.000137684
ASTN2	ENSBTAG00000025667	-9.61324	4.12903e-05
OAS1X	ENSBTAG00000053807	-9.61822	2.73693e-06
ADAM33	ENSBTAG00000013163	-9.66451	8.41851e-10
C6H4orf19	ENSBTAG00000006643	-9.68257	0.0196382
SERTAD4	ENSBTAG00000010850	-9.68532	8.56661e-05
TGM3	ENSBTAG00000001785	-9.69081	0.000136528
MGP	ENSBTAG00000012370	-9.69105	1.34743e-22
KLK10	ENSBTAG00000015129	-9.70203	5.15942e-10
SCEL	ENSBTAG00000032821	-9.7331	0.000433783
IRAK3	ENSBTAG00000007636	-9.74517	0.0130144
FGD3	ENSBTAG00000006939	-9.75133	4.76362e-07
BNC1	ENSBTAG00000015462	-9.77621	1.46814e-11
FAP	ENSBTAG00000008140	-9.79513	0.00147218
IFI47	ENSBTAG00000015727	-9.80147	0.00227636
DPP4	ENSBTAG00000048246	-9.83994	1.05768e-08
C7	ENSBTAG00000011766	-9.85465	0.0248939
DOCK8	ENSBTAG00000002190	-9.9015	2.92314e-06
SH2D5	ENSBTAG00000001082	-9.92323	0.00159945
CX3CR1	ENSBTAG00000002923	-9.94929	0.000129141
CPNE2	ENSBTAG00000002233	-10.0424	9.30019e-07
MYO1G	ENSBTAG00000006377	-10.1161	1.00618e-06
ENSBTAG00000004043	ENSBTAG00000004043	-10.1321	6.79451e-05
KLK8	ENSBTAG00000015128	-10.1472	0.00282715
ENSBTAG00000048030	ENSBTAG00000048030	-10.1772	1.94084e-05
NCKAP1L	ENSBTAG00000019686	-10.2118	7.00427e-08
GRAP2	ENSBTAG00000015157	-10.2384	0.000322164
ITGB2	ENSBTAG00000017060	-10.3425	1.45722e-20
IL2RG	ENSBTAG00000007626	-10.3434	1.83453e-10
ARL4D	ENSBTAG00000016847	-10.3479	1.64148e-06
[truncated: 212 more rows]
